# Supplementary material for: Genomic insights into temperature-dependent transcriptional responses of Kosmotoga olearia, a deep-biosphere bacterium that can grow from 20 to 79 °C
Source: Extremophiles. 2017 Sep 11;21(6):963–79. doi: 10.1007/s00792-017-0956-9 (PMC5674127; doi:10.1007/s00792-017-0956-9)
Supplement: Supplementary file 3 — Supplementary material 3 (XLSX 1432 kb) [file 792_2017_956_MOESM3_ESM.xlsx]

## Sheet: Contents
	Supplemental Tables
Table S1	Metadata for all collected transcriptomes. The table summarizes cell culture growth and harvesting conditions, RNA-Seq sequencing platform, and basic information about sequenced reads.
Table S2	Kosmotoga olearia's predicted transcriptional units. The table shows location and composition of 916 transcriptional units (TUs) predicted by the Rockhopper program.
Table S3	K. olearia genes involved in energy production during growth on pyruvate and their average expression levels at different temperatures. The table also highlights 16 genes predicted by us to be involved in pyruvate catabolism.
Table S4	Expression levels of individual K. olearia genes in cultures grown at different temperatures. Data listed for each gene includes RPKM values in every transciptome, average RPKM values across replicates for a particular temperature treatment, PCA coordinates, and functional category assignment.
Table S5	K. olearia temperature-responsive genes. The table lists 573 genes with siginificantly different expression levels in at least one pairwise comparison to the 65ºC expression levels.
Table S6	Composition of total lipid fractions of K. olearia grown at 40°C and 65°C.
Table S7	Qualitative growth temperature data from three Kosmotoga spp.
Table S8	K. olearia genes predicted to have been laterally acquired. The table summarizes output of the HGTector program, as well as shows information on the potential donor lineages and presence of K. olearia genes in other Kosmotogales genomes.
Table S9	Gene family size of selected cold-response genes across Thermotogae.

## Sheet: S1
Table S1. Metadata for all collected transcriptomes.
The table summarizes cell culture growth and harvesting conditions, RNA-Seq sequencing platform, and basic information about sequenced reads.
Transcriptome	Cultivation Temperature	Inoculation volume	Cell Harvest Method (followed by Total RNA Extraction using Zymo Kit)	Growth Phase in which Culture was Harvested (Growth Time)	Next-Generation Platform used for Sequencing	Reads Mapped / Total Reads in Final RNA-Seq (%)a	Included in pairwise comparison c
K65.LL.IT	65°C	0.5 mL	Stop Solution	Late-log (24 h)	Ion Torrent PGM	397,261/958,546 (41.44%)b	no
K65.IT	65°C	0.5 mL	Stop Solution	Mid-log (19 h)	Ion Torrent PGM	2,544,254/2,860,207 (88.95%)b	no
K40.LL.IT	40°C	1 mL	Stop Solution	Late-log (50 h)	Ion Torrent PGM	2,049,204/2,396,962 (85.49%)b	no
K40.IT	40°C	1 mL	Stop Solution	Mid-log (34 h)	Ion Torrent PGM	1,612,179/1,888,061 (85.39%)b	no
K30.1	30°C	5 mL	Stop Solution	Mid-log (405 h)	Illumina MiSeq	3,368,812/3,883,772 (86.74%)	yes
K30.2	30°C	5 mL	Stop Solution	Mid-log (405 h)	Illumina MiSeq	3,473,575/4,059,542 (85.57%)	yes
K40.1	40°C	1 mL	Stop Solution	Mid-log (34 h)	Illumina MiSeq	3,848,433/4,309,601 (89.30%)	yes
K40.2	40°C	1 mL	Stop Solution	Mid-log (34 h)	Illumina MiSeq	2,465,467/2,713,275 (90.87%)	yes
K65.1	65°C	0.5 mL	Stop Solution	Mid-log (19 h)	Illumina MiSeq	3,937,942/4,557,881 (86.40%)	no
K65.2	65°C	0.5 mL	Stop Solution	Mid-log (19 h)	Illumina MiSeq	4,158,449/4,797,788 (86.67%)	yes
K65.3	65°C	0.5 mL	Stop Solution	Mid-log (19 h)	Illumina MiSeq	4,172,208/4,778,833 (87.31%)	yes
K77.1	77°C	5 mL	Stop Solution	Late-log (25 h)	Illumina MiSeq	3,610,760/4,101,290 (88.04%)	yes
K77.2	77°C	5 mL	Stop Solution	Late-log (25 h)	Illumina MiSeq	2,924,852/3,188,603 (91.73%)	yes
a"Reads mapped": the number of reads that mapped to the K. olearia genome and were used for expression value calculation during the RNA-Seq analysis (See Materials and Methods). "Total Reads" is the number of reads that were used as input for the RNA-Seq analysis after in silico rRNA read removal (See Materials and Methods).
bObserved platform-specific differences between Ion Torrent and Illumina transcriptomes (particularly at low RPKM values) could be due to the lower sequencing depth of Ion Torrent transcriptomes.
cIllumina transcriptomes from isothermic cultures were included in pairwise comparisons to identify temperature responsive genes. See Supplementary Results and Discussion for rationale for selecting transcriptomes for this analysis

## Sheet: S2
Table S2. K. olearia's predicted transcriptional units.
The table shows the location and composition of 916 transcriptional units (TUs) predicted by the Rockhopper program (see Supplementary Material and Methods for the program parameter settings). Of the predicted TUs 441 are designated as operons, and are further subdivided into 65 single-transcript operons with defined boundaries (shown in plain font), 288 operons with multiple transcripts (shown i…
a) The position in the genome sequence where the transcript is predicted to start being transcribed.
b) The position in the genome sequence where the protein product is predicted to start being translated (0 indicates a non-protein-coding gene).
c) The position in the genome sequence where the protein product is predicted to stop being translated (0 indicates a non-protein-coding gene).
d) The position in the genome sequence where the transcript is predicted to stop being transcribed.
Transcription Starta	Translation Startb	Translation Stopc	Transcription Stopd	Strand	Number of Genes	Locus Tag(s)
49	103	1446	1446	+	1	Kole_0001
	3375	1460		-	2	Kole_0002, Kole_0003
	3606	4449		+	2	Kole_0004, Kole_0005
	4561	13775		+	6	Kole_0006, Kole_0007, Kole_0008, Kole_0009, Kole_0010, Kole_0011
	13900	24001		+	5	Kole_0012, Kole_0013, Kole_0014, Kole_0015, Kole_0016
	24079	30540		+	5	Kole_0017, Kole_0018, Kole_0019, Kole_0020, Kole_0021
	48330	30600		-	20	Kole_0022, Kole_0023, Kole_0024, Kole_0025, Kole_0026, Kole_0027, Kole_0028, Kole_0029, Kole_0030, Kole_0031, Kole_0032, Kole_0033, Kole_0034, Kole_0035, Kole_0036, Kole_0037, Kole_0038, Kole_0039, Kole_0040, Kole_0041
	48858	50667		+	2	Kole_0042, Kole_0043
	50822	52568		+	2	Kole_0044, Kole_0045
	56879	52745		-	2	Kole_0046, Kole_0047
	57103	59626		+	2	Kole_0048, Kole_0049
60815	60807	60061	60032	-	1	Kole_0050
	61213	62180		+	2	Kole_0051, Kole_0052
62186	62582	66382	66382	+	1	Kole_0053
66383	66591	67436	67538	+	1	Kole_0054
67539	67539	69281	69396	+	1	Kole_0055
69397	69397	70290	70412	+	1	Kole_0056
	72612	70413		-	2	Kole_0057, Kole_0058
	72722	73581		+	2	Kole_0059, Kole_0060
	78959	73638		-	4	Kole_0061, Kole_0062, Kole_0063, Kole_0064
	81101	79272		-	2	Kole_0065, Kole_0066
82342	82241	81975	81661	-	1	Kole_0068
82512	82512	83846	83937	+	1	Kole_0069
85502	85502	85101	84987	-	1	Kole_0071
85506	85578	85769	85789	+	1	Kole_0072
87118	87112	85901	85901	-	1	Kole_0073
88296	88310	89644	89980	+	1	Kole_0074
90283	90329	90442	90570	+	1	Kole_0075
90600	90600	90776	90947	+	1	Kole_0076
91104	91104	91520	91570	+	1	Kole_0077
92653	92653	91571	91571	-	1	Kole_0078
94373	94258	92897	92872	-	1	Kole_0079
	94791	97467		+	3	Kole_0080, Kole_0081, Kole_0082
	99173	99702		+	2	Kole_0083, Kole_0084
	101956	99880		-	3	Kole_0085, Kole_0086, Kole_0087
102303	102411	103001	103040	+	1	Kole_0088
103076	103140	104168	104371	+	1	Kole_0089
104378	104385	105008	105163	+	1	Kole_0090
105188	105188	105706	105866	+	1	Kole_0091
	106424	113147		+	6	Kole_0092, Kole_0093, Kole_0094, Kole_0095, Kole_0096, Kole_0097
113638	113672	115282	115348	+	1	Kole_0098
115748	115908	116315	116315	+	1	Kole_0099
117465	117465	116341	116330	-	1	Kole_0100
117466	117562	117873	117873	+	1	Kole_0101
	124124	117934		-	7	Kole_0102, Kole_0103, Kole_0104, Kole_0105, Kole_0106, Kole_0107, Kole_0108
124989	124969	124769	124769	-	1	Kole_0109
	125629	128551		+	2	Kole_0110, Kole_0111
129160	129526	129795	129796	+	1	Kole_0112
130896	130896	130606	130588	-	1	Kole_0114
131424	131539	132291	132303	+	1	Kole_0116
133345	133355	133792	133843	+	1	Kole_0117
133849	133939	134946	134946	+	1	Kole_0118
	136679	134983		-	2	Kole_0119, Kole_0120
138015	138015	136936	136901	-	1	Kole_0121
	138405	139858		+	2	Kole_0122, Kole_0123
	139938	143515		+	4	Kole_0124, Kole_0125, Kole_0126, Kole_0127
	146737	143686		-	4	Kole_0128, Kole_0129, Kole_0130, Kole_0131
147950	147950	146904	146861	-	1	Kole_0132
	148036	152205		+	2	Kole_0133, Kole_0134
	152314	155457		+	3	Kole_0135, Kole_0136, Kole_0137
156944	156944	155652	155519	-	1	Kole_0138
157702	157525	157229	156955	-	1	Kole_0139
159179	159067	157796	157751	-	1	Kole_0140
159341	159335	159222	159217	-	1	Kole_0141
160408	160144	159947	159682	-	1	Kole_0142
	162723	160409		-	2	Kole_0143, Kole_0144
	172549	163976		-	10	Kole_0146, Kole_0147, Kole_0148, Kole_0149, Kole_0150, Kole_0151, Kole_0152, Kole_0153, Kole_0154, Kole_0155
173630	173530	172769	172648	-	1	Kole_0156
	176815	173773		-	3	Kole_0157, Kole_0158, Kole_0159
	177136	184638		+	8	Kole_0160, Kole_0161, Kole_0162, Kole_0163, Kole_0164, Kole_0165, Kole_0166, Kole_0167
184831	184831	185370	185378	+	1	Kole_0168
	191253	185419		-	2	Kole_0169, Kole_0170
191347	191354	192274	192343	+	1	Kole_0171
194101	194099	192345	192345	-	1	Kole_0172
196642	196637	194262	194116	-	1	Kole_0173
198049	197890	196763	196655	-	1	Kole_0174
	202087	198050		-	5	Kole_0175, Kole_0176, Kole_0177, Kole_0178, Kole_0179
	202244	207121		+	5	Kole_0180, Kole_0181, Kole_0182, Kole_0183, Kole_0184
	207193	210432		+	3	Kole_0185, Kole_0186, Kole_0187
	215419	210365		-	3	Kole_0188, Kole_0189, Kole_0190
216534	216271	216068	215456	-	1	Kole_0191
218506	218505	216631	216631	-	1	Kole_0192
219426	219259	219146	219103	-	1	Kole_0193
221281	221157	221059	220397	-	1	Kole_0195
	221282	222706		+	2	Kole_0196, Kole_0197
225951	225904	224663	224638	-	1	Kole_0200
	237981	226509		-	9	Kole_0201, Kole_0202, Kole_0203, Kole_0204, Kole_0205, Kole_0206, Kole_0207, Kole_0208, Kole_0209
239485	239485	238088	238088	-	1	Kole_0210
	239587	246552		+	6	Kole_0211, Kole_0212, Kole_0213, Kole_0214, Kole_0215, Kole_0216
	253008	246570		-	8	Kole_0217, Kole_0218, Kole_0219, Kole_0220, Kole_0221, Kole_0222, Kole_0223, Kole_0224
	258488	253281		-	5	Kole_0225, Kole_0226, Kole_0227, Kole_0228, Kole_0229
258489	258828	259004	259007	+	1	Kole_0230
259202	259202	260482	260950	+	1	Kole_0231
	261746	261104		-	2	Kole_0232, Kole_0233
	262494	268483		+	8	Kole_0234, Kole_0235, Kole_0236, Kole_0237, Kole_0238, Kole_0239, Kole_0240, Kole_0241
271897	271104	268540	268540	-	1	Kole_0242
	272546	271912		-	2	Kole_0243, Kole_0244
	272661	274669		+	2	Kole_0245, Kole_0246
	279341	274640		-	3	Kole_0247, Kole_0248, Kole_0249
	279446	281649		+	2	Kole_0250, Kole_0251
	285036	281632		-	7	Kole_0252, Kole_0253, Kole_0254, Kole_0255, Kole_0256, Kole_0257, Kole_0258
	285191	291630		+	7	Kole_0259, Kole_0260, Kole_0261, Kole_0262, Kole_0263, Kole_0264, Kole_0265
	295410	291668		-	4	Kole_0266, Kole_0267, Kole_0268, Kole_0269
	295613	296889		+	2	Kole_0270, Kole_0271
	297239	308316		+	10	Kole_0272, Kole_0273, Kole_0274, Kole_0275, Kole_0276, Kole_0277, Kole_0278, Kole_0279, Kole_0280, Kole_0281
	308432	312470		+	5	Kole_0282, Kole_0283, Kole_0284, Kole_0285, Kole_0286
	313959	312555		-	2	Kole_0287, Kole_0288
314048	314082	314612	314641	+	1	Kole_0289
315977	315967	314642	314642	-	1	Kole_0290
316085	316091	317470	317622	+	1	Kole_0291
318337	318274	317810	317738	-	1	Kole_0292
	318519	320559		+	2	Kole_0293, Kole_0294
	322436	320597		-	2	Kole_0295, Kole_0296
	324073	322616		-	2	Kole_0297, Kole_0298
324377	324396	325628	325670	+	1	Kole_0299
	330515	326386		-	4	Kole_0300, Kole_0301, Kole_0302, Kole_0303
	330733	332351		+	2	Kole_0304, Kole_0305
	334028	332400		-	2	Kole_0306, Kole_0307
	338565	334092		-	8	Kole_0308, Kole_0309, Kole_0310, Kole_0311, Kole_0312, Kole_0313, Kole_0314, Kole_0315
	347777	338770		-	11	Kole_0316, Kole_0317, Kole_0318, Kole_0319, Kole_0320, Kole_0321, Kole_0322, Kole_0323, Kole_0324, Kole_0325, Kole_0326
	347887	350928		+	3	Kole_0327, Kole_0328, Kole_0329
351235	351235	350963	350963	-	1	Kole_0330
351625	351635	352732	352732	+	1	Kole_0331
	352894	354200		+	2	Kole_0332, Kole_0333
	355759	354397		-	2	Kole_0334, Kole_0335
356343	356392	356655	356655	+	1	Kole_0336
358745	358697	356682	356656	-	1	Kole_0337
	359039	363612		+	6	Kole_0338, Kole_0339, Kole_0340, Kole_0341, Kole_0342, Kole_0343
	363715	375016		+	12	Kole_0344, Kole_0345, Kole_0346, Kole_0347, Kole_0348, Kole_0349, Kole_0350, Kole_0351, Kole_0352, Kole_0353, Kole_0354, Kole_0355
	375167	380483		+	5	Kole_0356, Kole_0357, Kole_0358, Kole_0359, Kole_0360
381215	381215	380598	380527	-	1	Kole_0361
381773	381766	381350	381248	-	1	Kole_0362
	383194	381850		-	2	Kole_0363, Kole_0364
383373	383373	383867	383867	+	1	Kole_0365
384551	384551	383913	383910	-	1	Kole_0366
	384638	387172		+	2	Kole_0367, Kole_0368
	387290	390128		+	3	Kole_0369, Kole_0370, Kole_0371
	390211	394720		+	5	Kole_0372, Kole_0373, Kole_0374, Kole_0375, Kole_0376
	394850	400258		+	6	Kole_0377, Kole_0378, Kole_0379, Kole_0380, Kole_0381, Kole_0382
400259	400386	402407	402468	+	1	Kole_0383
	402618	412931		+	10	Kole_0384, Kole_0385, Kole_0386, Kole_0387, Kole_0388, Kole_0389, Kole_0390, Kole_0391, Kole_0392, Kole_0393
	413150	418943		+	6	Kole_0394, Kole_0395, Kole_0396, Kole_0397, Kole_0398, Kole_0399
	421766	418949		-	2	Kole_0400, Kole_0401
423658	423628	421910	421900	-	1	Kole_0402
425371	425363	423801	423801	-	1	Kole_0403
	425938	428766		+	3	Kole_0404, Kole_0405, Kole_0406
429668	429668	428793	428793	-	1	Kole_0407
	429800	434200		+	2	Kole_0408, Kole_0409
434838	434838	434203	434203	-	1	Kole_0410
434943	434991	436001	436001	+	1	Kole_0411
	437558	436022		-	2	Kole_0412, Kole_0413
	445152	443357		-	2	Kole_0416, Kole_0417
447494	447494	445302	445302	-	1	Kole_0418
	450089	447632		-	2	Kole_0419, Kole_0420
	453169	454976		+	2	Kole_0423, Kole_0424
	455192	459589		+	4	Kole_0425, Kole_0426, Kole_0427, Kole_0428
459704	460777	462111	462116	+	1	Kole_0431
	463617	462189		-	2	Kole_0432, Kole_0433
	464830	463782		-	2	Kole_0434, Kole_0435
	464913	472096		+	8	Kole_0436, Kole_0437, Kole_0438, Kole_0439, Kole_0440, Kole_0441, Kole_0442, Kole_0443
475164	475175	475378	475432	+	1	Kole_0445
475508	475543	476067	476091	+	1	Kole_0446
	478820	476113		-	2	Kole_0447, Kole_0448
479096	479181	479810	479810	+	1	Kole_0449
	480790	479824		-	2	Kole_0450, Kole_0451
	480827	485921		+	5	Kole_0452, Kole_0453, Kole_0454, Kole_0455, Kole_0456
	486047	489335		+	4	Kole_0457, Kole_0458, Kole_0459, Kole_0460
491904	491890	489398	489398	-	1	Kole_0461
	497041	492324		-	4	Kole_0462, Kole_0463, Kole_0464, Kole_0465
	497309	498972		+	2	Kole_0466, Kole_0467
	499664	505141		+	4	Kole_0468, Kole_0469, Kole_0470, Kole_0471
	505528	509275		+	3	Kole_0472, Kole_0473, Kole_0474
	509432	512123		+	3	Kole_0475, Kole_0476, Kole_0477
	512310	516238		+	2	Kole_0478, Kole_0479
	516452	523711		+	5	Kole_0480, Kole_0481, Kole_0482, Kole_0483, Kole_0484
525145	525126	524065	524065	-	1	Kole_0485
	526135	529443		+	4	Kole_0486, Kole_0487, Kole_0488, Kole_0489
532682	532361	530970	530441	-	1	Kole_0490
534025	533991	532699	532699	-	1	Kole_0491
	540225	534222		-	3	Kole_0492, Kole_0493, Kole_0494
541866	541716	540544	540524	-	1	Kole_0495
	545610	541869		-	3	Kole_0496, Kole_0497, Kole_0498
548185	548169	547939	547762	-	1	Kole_0500
548472	548440	548327	548322	-	1	Kole_0501
550382	550379	549123	549115	-	1	Kole_0502
	551613	550647		-	2	Kole_0503, Kole_0504
551908	551927	553021	553107	+	1	Kole_0505
553108	553128	553424	553445	+	1	Kole_0506
553491	553543	553725	553725	+	1	Kole_0507
553740	553966	554940	554940	+	1	Kole_0508
	559871	554966		-	4	Kole_0509, Kole_0510, Kole_0511, Kole_0512
564202	564183	560338	560032	-	1	Kole_0513
565560	565486	564347	564297	-	1	Kole_0514
	565861	567005		+	3	Kole_0515, Kole_0516, Kole_0517
	567135	569046		+	2	Kole_0518, Kole_0519
569567	569567	569121	569103	-	1	Kole_0520
573533	573520	571691	571678	-	1	Kole_0522
	573951	576688		+	4	Kole_0523, Kole_0524, Kole_0525, Kole_0526
580113	579743	577626	577556	-	1	Kole_0528
	582996	580272		-	2	Kole_0529, Kole_0530
	584858	583172		-	2	Kole_0531, Kole_0532
	584959	590175		+	5	Kole_0533, Kole_0534, Kole_0535, Kole_0536, Kole_0537
592089	592044	590563	590517	-	1	Kole_0538
592387	592387	593037	593043	+	1	Kole_0539
	595091	593073		-	4	Kole_0540, Kole_0541, Kole_0542, Kole_0543
595340	595343	595816	595818	+	1	Kole_0544
595876	595944	596480	596480	+	1	Kole_0545
596481	596551	597996	598024	+	1	Kole_0546
	598761	600462		+	3	Kole_0547, Kole_0548, Kole_0549
	602898	600817		-	2	Kole_0550, Kole_0551
603508	603497	602976	602971	-	1	Kole_0552
	603881	606633		+	2	Kole_0553, Kole_0554
	615616	606719		-	12	Kole_0555, Kole_0556, Kole_0557, Kole_0558, Kole_0559, Kole_0560, Kole_0561, Kole_0562, Kole_0563, Kole_0564, Kole_0565, Kole_0566
	624178	618398		-	8	Kole_0568, Kole_0569, Kole_0570, Kole_0571, Kole_0572, Kole_0573, Kole_0574, Kole_0575
	627350	624578		-	3	Kole_0576, Kole_0577, Kole_0578
627582	627582	627689	627732	+	1	Kole_0579
	627862	629097		+	2	Kole_0580, Kole_0581
	631353	629606		-	3	Kole_0582, Kole_0583, Kole_0584
	631488	636550		+	4	Kole_0585, Kole_0586, Kole_0587, Kole_0588
636671	636671	637975	637975	+	1	Kole_0589
639678	639678	638026	638019	-	1	Kole_0590
639855	639871	640437	640670	+	1	Kole_0591
642283	642095	640686	640671	-	1	Kole_0593
	644413	642284		-	2	Kole_0594, Kole_0595
	647174	644587		-	3	Kole_0596, Kole_0597, Kole_0598
647900	647891	647376	647369	-	1	Kole_0599
	653732	648054		-	6	Kole_0600, Kole_0601, Kole_0602, Kole_0603, Kole_0604, Kole_0605
654107	654170	654772	654778	+	1	Kole_0606
	655659	654824		-	2	Kole_0607, Kole_0608
	655858	657486		+	2	Kole_0609, Kole_0610
658252	658199	657498	657491	-	1	Kole_0611
	658569	659460		+	2	Kole_0612, Kole_0613
659602	659604	661466	661466	+	1	Kole_0614
661467	661742	662188	662198	+	1	Kole_0615
662957	662870	662199	662199	-	1	Kole_0616
663727	663623	662991	662958	-	1	Kole_0617
664337	664087	663851	663851	-	1	Kole_0618
665375	665365	664382	664352	-	1	Kole_0619
	667404	665527		-	3	Kole_0620, Kole_0621, Kole_0622
667664	667725	669008	669161	+	1	Kole_0623
669177	669560	670834	670834	+	1	Kole_0624
	671139	676532		+	4	Kole_0626, Kole_0627, Kole_0628, Kole_0629
677286	677286	676654	676654	-	1	Kole_0630
	678245	677496		-	2	Kole_0631, Kole_0632
679009	679003	678353	678353	-	1	Kole_0633
	679176	680592		+	2	Kole_0634, Kole_0635
680979	680979	681749	681847	+	1	Kole_0636
682687	682683	682222	682178	-	1	Kole_0637
683797	683797	682895	682795	-	1	Kole_0638
	685572	684088		-	3	Kole_0639, Kole_0640, Kole_0641
685573	685732	685941	686053	+	1	Kole_0642
	686054	687578		+	2	Kole_0643, Kole_0644
688813	688809	687670	687670	-	1	Kole_0645
689249	689251	690258	690258	+	1	Kole_0646
	690393	693995		+	4	Kole_0647, Kole_0648, Kole_0649, Kole_0650
694378	694378	695187	695244	+	1	Kole_0652
695307	695307	695930	695956	+	1	Kole_0653
696087	696096	696656	696667	+	1	Kole_0654
	696788	699601		+	4	Kole_0655, Kole_0656, Kole_0657, Kole_0658
700374	700374	699700	699699	-	1	Kole_0659
700634	700698	702521	702521	+	1	Kole_0660
703567	702812	702543	702522	-	1	Kole_0661
	719380	703621		-	14	Kole_0662, Kole_0663, Kole_0664, Kole_0665, Kole_0666, Kole_0667, Kole_0668, Kole_0669, Kole_0670, Kole_0671, Kole_0672, Kole_0673, Kole_0674, Kole_0675
	728467	726162		-	2	Kole_0676, Kole_0677
730527	730429	728585	728468	-	1	Kole_0678
	738237	730539		-	7	Kole_0679, Kole_0680, Kole_0681, Kole_0682, Kole_0683, Kole_0684, Kole_0685
	748866	738417		-	9	Kole_0686, Kole_0687, Kole_0688, Kole_0689, Kole_0690, Kole_0691, Kole_0692, Kole_0693, Kole_0694
749825	749857	751131	751199	+	1	Kole_0695
751754	751754	751200	751200	-	1	Kole_0696
751866	752102	753289	753568	+	1	Kole_0697
	753569	758789		+	7	Kole_0698, Kole_0699, Kole_0700, Kole_0701, Kole_0702, Kole_0703, Kole_0704
	764445	758806		-	7	Kole_0705, Kole_0706, Kole_0707, Kole_0708, Kole_0709, Kole_0710, Kole_0711
	764752	766599		+	2	Kole_0712, Kole_0713
767018	767214	768593	768713	+	1	Kole_0715
	768714	771581		+	3	Kole_0716, Kole_0717, Kole_0718
	772738	771667		-	2	Kole_0719, Kole_0720
773597	773597	772878	772878	-	1	Kole_0721
773988	773998	774435	774479	+	1	Kole_0722
775022	775022	774492	774480	-	1	Kole_0723
776048	775914	775381	775378	-	1	Kole_0724
776124	776124	777344	777344	+	1	Kole_0725
	779828	777348		-	3	Kole_0726, Kole_0727, Kole_0728
	781162	785937		+	6	Kole_0730, Kole_0731, Kole_0732, Kole_0733, Kole_0734, Kole_0735
	786073	788062		+	2	Kole_0736, Kole_0737
	790863	788078		-	2	Kole_0738, Kole_0739
791091	791167	791856	792049	+	1	Kole_0740
792271	792291	794060	794068	+	1	Kole_0741
795419	795325	794117	794117	-	1	Kole_0742
796499	796447	795779	795725	-	1	Kole_0743
	796543	798950		+	4	Kole_0744, Kole_0745, Kole_0746, Kole_0747
	799233	802360		+	2	Kole_0748, Kole_0749
	802579	804584		+	2	Kole_0750, Kole_0751
807484	807484	806081	806005	-	1	Kole_0754
808454	808325	807681	807509	-	1	Kole_0755
810654	810654	809353	808455	-	1	Kole_0757
	813653	810789		-	2	Kole_0758, Kole_0759
	816901	813792		-	2	Kole_0760, Kole_0761
817177	817147	817043	817043	-	1	Kole_0762
817657	817650	817513	817512	-	1	Kole_0763
	817807	819568		+	2	Kole_0764, Kole_0765
	821569	819652		-	3	Kole_0766, Kole_0767, Kole_0768
823562	823562	822228	821771	-	1	Kole_0769
	826308	823703		-	2	Kole_0770, Kole_0771
826599	826598	826434	826398	-	1	Kole_0772
828114	828037	826733	826645	-	1	Kole_0773
828344	828338	828165	828156	-	1	Kole_0774
	831589	828706		-	5	Kole_0775, Kole_0776, Kole_0777, Kole_0778, Kole_0779
	833389	832022		-	2	Kole_0780, Kole_0781
834019	834019	833903	833872	-	1	Kole_0783
	835429	834309		-	2	Kole_0784, Kole_0785
835430	835518	837044	837207	+	1	Kole_0786
838522	838518	837232	837208	-	1	Kole_0787
838807	838876	840411	840411	+	1	Kole_0788
	843945	840577		-	6	Kole_0789, Kole_0790, Kole_0791, Kole_0792, Kole_0793, Kole_0794
	845452	844099		-	3	Kole_0795, Kole_0796, Kole_0797
847638	847585	845924	845924	-	1	Kole_0798
848455	848462	850114	850114	+	1	Kole_0799
851598	851406	850120	850115	-	1	Kole_0800
851713	851764	853314	853485	+	1	Kole_0801
854747	854411	853749	853700	-	1	Kole_0802
	858201	854898		-	4	Kole_0803, Kole_0804, Kole_0805, Kole_0806
	861061	858298		-	4	Kole_0807, Kole_0808, Kole_0809, Kole_0810
	862120	867386		+	5	Kole_0811, Kole_0812, Kole_0813, Kole_0814, Kole_0815
868047	868047	867391	867391	-	1	Kole_0816
	868240	870820		+	4	Kole_0817, Kole_0818, Kole_0819, Kole_0820
	873500	870939		-	3	Kole_0821, Kole_0822, Kole_0823
873627	873627	873770	873781	+	1	Kole_0824
874105	874105	874926	874936	+	1	Kole_0826
	875820	875022		-	2	Kole_0827, Kole_0828
875951	876202	876822	877084	+	1	Kole_0829
	878040	877134		-	2	Kole_0830, Kole_0831
878132	878132	878449	878484	+	1	Kole_0832
878648	878655	879008	879024	+	1	Kole_0833
879289	879289	879945	879976	+	1	Kole_0834
	887330	880068		-	6	Kole_0835, Kole_0836, Kole_0837, Kole_0838, Kole_0839, Kole_0840
	889830	887693		-	2	Kole_0841, Kole_0842
889940	889943	891376	891376	+	1	Kole_0843
	891493	894580		+	3	Kole_0844, Kole_0845, Kole_0846
896288	896283	894628	894620	-	1	Kole_0847
896526	896526	897845	898175	+	1	Kole_0848
	898291	899627		+	2	Kole_0849, Kole_0850
	904603	900199		-	6	Kole_0851, Kole_0852, Kole_0853, Kole_0854, Kole_0855, Kole_0856
	904935	908532		+	5	Kole_0857, Kole_0858, Kole_0859, Kole_0860, Kole_0861
	909859	908507		-	2	Kole_0862, Kole_0863
	910015	912947		+	4	Kole_0864, Kole_0865, Kole_0866, Kole_0867
913114	913125	914729	914940	+	1	Kole_0868
916013	915876	914941	914941	-	1	Kole_0869
916338	916338	917525	917560	+	1	Kole_0871
	925328	917832		-	7	Kole_0872, Kole_0873, Kole_0874, Kole_0875, Kole_0876, Kole_0877
	925415	927512		+	2	Kole_0879, Kole_0880
	929299	927516		-	2	Kole_0881, Kole_0882
931044	930944	929664	929650	-	1	Kole_0883
	935813	931045		-	3	Kole_0884, Kole_0885, Kole_0886
935820	935813	933981	933943	-	1	Kole_0886
	936079	938011		+	2	Kole_0887, Kole_0888
	943860	938001		-	3	Kole_0889, Kole_0890, Kole_0891
	948661	944049		-	4	Kole_0892, Kole_0893, Kole_0894, Kole_0895
	948729	955421		+	7	Kole_0896, Kole_0897, Kole_0898, Kole_0899, Kole_0900, Kole_0901, Kole_0902
	955584	965147		+	10	Kole_0903, Kole_0904, Kole_0905, Kole_0906, Kole_0907, Kole_0908, Kole_0909, Kole_0910, Kole_0911, Kole_0912
965311	965504	966580	966580	+	1	Kole_0913
	966715	969572		+	3	Kole_0914, Kole_0915, Kole_0916
	972680	969584		-	2	Kole_0917, Kole_0918
972784	972789	973760	973767	+	1	Kole_0919
974204	974002	973787	973787	-	1	Kole_0920
974836	974737	974291	974291	-	1	Kole_0921
975208	975211	976785	976785	+	1	Kole_0922
977701	977698	976787	976786	-	1	Kole_0923
	978020	981718		+	3	Kole_0924, Kole_0925, Kole_0926
	995854	981698		-	15	Kole_0927, Kole_0928, Kole_0929, Kole_0930, Kole_0931, Kole_0932, Kole_0933, Kole_0934, Kole_0935, Kole_0936, Kole_0937, Kole_0938, Kole_0939, Kole_0940, Kole_0941
996231	996225	996130	996112	-	1	Kole_0942
996310	996675	997730	997776	+	1	Kole_0943
	1001826	997777		-	3	Kole_0944, Kole_0945, Kole_0946
1001977	1001977	1002942	1002942	+	1	Kole_0947
1003014	1003021	1003257	1003345	+	1	Kole_0948
	1003351	1005409		+	2	Kole_0949, Kole_0950
	1005562	1012322		+	6	Kole_0951, Kole_0952, Kole_0953, Kole_0954, Kole_0955, Kole_0956
	1022086	1013241		-	9	Kole_0958, Kole_0959, Kole_0960, Kole_0961, Kole_0962, Kole_0963, Kole_0964, Kole_0965, Kole_0966
1022190	1022299	1022901	1022901	+	1	Kole_0967
1023362	1023340	1022921	1022902	-	1	Kole_0968
	1023525	1026351		+	3	Kole_0969, Kole_0970, Kole_0971
	1026453	1027915		+	2	Kole_0972, Kole_0973
	1028099	1030465		+	2	Kole_0974, Kole_0975
	1033197	1031095		-	2	Kole_0976, Kole_0977
1033853	1033721	1033356	1033356	-	1	Kole_0978
	1042010	1033873		-	8	Kole_0979, Kole_0980, Kole_0981, Kole_0982, Kole_0983, Kole_0984, Kole_0985, Kole_0986
	1054323	1042211		-	11	Kole_0987, Kole_0988, Kole_0989, Kole_0990, Kole_0991, Kole_0992, Kole_0993, Kole_0994, Kole_0995, Kole_0996, Kole_0997
	1055252	1056521		+	2	Kole_0998, Kole_0999
1056654	1056671	1058002	1058002	+	1	Kole_1000
1058899	1058805	1058071	1058054	-	1	Kole_1001
1061240	1061239	1059539	1059314	-	1	Kole_1002
	1064229	1061507		-	2	Kole_1003, Kole_1004
	1068014	1064942		-	4	Kole_1006, Kole_1007, Kole_1008, Kole_1009
	1070305	1073037		+	2	Kole_1011, Kole_1012
1073523	1073523	1073098	1073038	-	1	Kole_1013
1073524	1074120	1075349	1075366	+	1	Kole_1014
	1078463	1075393		-	3	Kole_1015, Kole_1016, Kole_1017
	1079018	1081217		+	2	Kole_1018, Kole_1019
1082510	1082444	1081344	1081344	-	1	Kole_1020
	1084948	1082538		-	2	Kole_1021, Kole_1022
	1089227	1086758		-	2	Kole_1024, Kole_1025
1090238	1090233	1089985	1089809	-	1	Kole_1026
	1090341	1097112		+	3	Kole_1027, Kole_1028, Kole_1029
	1098402	1097214		-	2	Kole_1030, Kole_1031
	1107909	1099399		-	8	Kole_1033, Kole_1034, Kole_1035, Kole_1036, Kole_1037, Kole_1038, Kole_1039, Kole_1040
1109296	1109282	1108053	1108052	-	1	Kole_1041
1109593	1109933	1110046	1110074	+	1	Kole_1042
1110173	1110203	1111474	1111602	+	1	Kole_1043
1111603	1111603	1112817	1112818	+	1	Kole_1044
1113220	1113249	1114400	1115878	+	1	Kole_1045
	1118842	1115879		-	3	Kole_1047, Kole_1048, Kole_1049
1120678	1120491	1119082	1118934	-	1	Kole_1050
	1122878	1120679		-	2	Kole_1051, Kole_1052
1123749	1123723	1123385	1123350	-	1	Kole_1054
	1125471	1124104		-	2	Kole_1056, Kole_1057
1126007	1126064	1127725	1127754	+	1	Kole_1058
	1128005	1128471		+	2	Kole_1059, Kole_1060
	1131123	1128855		-	2	Kole_1061, Kole_1062
	1132298	1131313		-	2	Kole_1063, Kole_1064
1132450	1132457	1134037	1134037	+	1	Kole_1065
1135216	1135216	1134446	1134038	-	1	Kole_1066
1135402	1135408	1136610	1136709	+	1	Kole_1067
1136924	1136932	1137255	1137276	+	1	Kole_1068
	1143723	1137383		-	6	Kole_1069, Kole_1070, Kole_1071, Kole_1072, Kole_1073, Kole_1074
	1145950	1144145		-	2	Kole_1075, Kole_1076
1146064	1146118	1147794	1147902	+	1	Kole_1077
1147903	1147903	1148640	1148939	+	1	Kole_1078
	1151946	1149032		-	3	Kole_1080, Kole_1081, Kole_1082
	1152184	1155181		+	3	Kole_1083, Kole_1084, Kole_1085
	1155329	1158050		+	3	Kole_1086, Kole_1087, Kole_1088
1158808	1158808	1158116	1158113	-	1	Kole_1089
	1163610	1158922		-	6	Kole_1090, Kole_1091, Kole_1092, Kole_1093, Kole_1094, Kole_1095
1164472	1164472	1163756	1163756	-	1	Kole_1096
	1164551	1165663		+	2	Kole_1097, Kole_1098
	1166055	1168871		+	2	Kole_1099, Kole_1100
1170053	1170053	1168971	1168873	-	1	Kole_1101
1170310	1170511	1171614	1171614	+	1	Kole_1102
	1171736	1176117		+	5	Kole_1103, Kole_1104, Kole_1105, Kole_1106, Kole_1107
	1176583	1180252		+	4	Kole_1108, Kole_1109, Kole_1110, Kole_1111
1180917	1180911	1180318	1180318	-	1	Kole_1112
1182872	1182872	1181079	1181047	-	1	Kole_1113
	1183134	1185668		+	3	Kole_1114, Kole_1115, Kole_1116
1187422	1187422	1185725	1185725	-	1	Kole_1117
	1190312	1187538		-	3	Kole_1118, Kole_1119, Kole_1120
1190578	1190597	1191241	1191241	+	1	Kole_1121
	1196832	1191290		-	8	Kole_1122, Kole_1123, Kole_1124, Kole_1125, Kole_1126, Kole_1127, Kole_1128, Kole_1129
	1197534	1196979		-	2	Kole_1130, Kole_1131
1198272	1198287	1198781	1198792	+	1	Kole_1132
	1201878	1198793		-	2	Kole_1133, Kole_1134
	1201908	1204402		+	3	Kole_1135, Kole_1136, Kole_1137
1204693	1204748	1204939	1205009	+	1	Kole_1139
1205802	1205543	1205043	1205030	-	1	Kole_1140
1212804	1212461	1211247	1211113	-	1	Kole_1141
	1214366	1212805		-	2	Kole_1142, Kole_1143
1214453	1214487	1215254	1215267	+	1	Kole_1144
1215377	1215464	1215988	1215988	+	1	Kole_1145
	1217579	1216019		-	3	Kole_1146, Kole_1147, Kole_1148
	1219428	1217698		-	2	Kole_1149, Kole_1150
1219665	1219934	1220158	1220161	+	1	Kole_1152
1221238	1221357	1222025	1222025	+	1	Kole_1153
	1224992	1222082		-	2	Kole_1154, Kole_1155
1225087	1225087	1225761	1225912	+	1	Kole_1156
	1225915	1227839		+	3	Kole_1157, Kole_1158, Kole_1159
1228112	1228125	1230719	1230719	+	1	Kole_1161
1231011	1230858	1230754	1230720	-	1	Kole_1162
	1231085	1234584		+	3	Kole_1163, Kole_1164, Kole_1165
1235072	1235044	1234586	1234585	-	1	Kole_1166
1235629	1235607	1235170	1235170	-	1	Kole_1167
1238253	1238227	1236410	1236410	-	1	Kole_1169
	1238655	1244373		+	5	Kole_1170, Kole_1171, Kole_1172, Kole_1173, Kole_1174
	1253305	1244447		-	6	Kole_1175, Kole_1176, Kole_1177, Kole_1178, Kole_1179, Kole_1180
	1256712	1253413		-	3	Kole_1181, Kole_1182, Kole_1183
	1256925	1258717		+	2	Kole_1184, Kole_1185
	1259366	1264701		+	5	Kole_1186, Kole_1187, Kole_1188, Kole_1189, Kole_1190
	1264826	1266761		+	3	Kole_1191, Kole_1192, Kole_1193
1267604	1267943	1269739	1269862	+	1	Kole_1195
1270085	1270380	1271303	1271434	+	1	Kole_1196
1271738	1271851	1272762	1272762	+	1	Kole_1197
1273293	1273022	1272768	1272763	-	1	Kole_1198
	1273525	1281292		+	6	Kole_1199, Kole_1200, Kole_1201, Kole_1202, Kole_1203, Kole_1204
1283156	1283156	1281984	1281984	-	1	Kole_1205
	1283973	1285356		+	2	Kole_1206, Kole_1207
1286198	1286190	1285669	1285653	-	1	Kole_1208
	1289991	1286820		-	3	Kole_1210, Kole_1211, Kole_1212
	1291133	1290647		-	2	Kole_1213, Kole_1214
1291611	1291600	1291247	1291185	-	1	Kole_1215
1291987	1291994	1292203	1292206	+	1	Kole_1217
	1298946	1292981		-	5	Kole_1218, Kole_1219, Kole_1220, Kole_1221, Kole_1222
	1299197	1300982		+	2	Kole_1223, Kole_1224
1301824	1301532	1301272	1301176	-	1	Kole_1225
1303063	1302985	1301825	1301825	-	1	Kole_1226
	1307615	1303493		-	4	Kole_1227, Kole_1228, Kole_1229, Kole_1230
	1308739	1311962		+	4	Kole_1231, Kole_1232, Kole_1233, Kole_1234
1312955	1313268	1314497	1314497	+	1	Kole_1235
1314514	1314725	1315855	1316185	+	1	Kole_1236
	1316515	1317821		+	2	Kole_1237, Kole_1238
1318128	1318042	1317905	1317848	-	1	Kole_1239
1318129	1318129	1318563	1318594	+	1	Kole_1240
1319432	1319432	1318770	1318623	-	1	Kole_1241
1319551	1319556	1319687	1319687	+	1	Kole_1242
1319760	1319798	1320301	1320354	+	1	Kole_1243
1320644	1320659	1320772	1320800	+	1	Kole_1244
	1320929	1323125		+	2	Kole_1245, Kole_1246
1323679	1323679	1323236	1323177	-	1	Kole_1247
	1323859	1325159		+	2	Kole_1248, Kole_1249
	1325846	1332378		+	6	Kole_1250, Kole_1251, Kole_1252, Kole_1253, Kole_1254, Kole_1255
1332894	1332918	1334198	1334269	+	1	Kole_1256
	1335221	1334678		-	2	Kole_1257, Kole_1258
1335550	1335574	1336947	1337169	+	1	Kole_1259
1338207	1338207	1337170	1337170	-	1	Kole_1260
1339866	1339716	1338442	1338385	-	1	Kole_1261
	1342348	1341348		-	2	Kole_1263, Kole_1264
	1348802	1342761		-	5	Kole_1266, Kole_1267, Kole_1268, Kole_1269, Kole_1270
1350054	1350415	1351503	1351503	+	1	Kole_1272
1352872	1352757	1351816	1351504	-	1	Kole_1273
1352902	1353154	1354734	1355181	+	1	Kole_1274
1355947	1355947	1355255	1355226	-	1	Kole_1275
	1357505	1356070		-	2	Kole_1276, Kole_1277
	1357889	1359990		+	2	Kole_1278, Kole_1279
1360304	1360158	1360039	1359991	-	1	Kole_1280
	1363193	1360478		-	2	Kole_1281, Kole_1282
1366608	1366457	1365000	1364966	-	1	Kole_1284
1368517	1368484	1366775	1366775	-	1	Kole_1285
	1373284	1369490		-	3	Kole_1286, Kole_1287, Kole_1288
1374898	1374810	1373722	1373722	-	1	Kole_1289
1376723	1376454	1375168	1375071	-	1	Kole_1290
	1377339	1377871		+	2	Kole_1291, Kole_1292
	1378095	1380747		+	3	Kole_1293, Kole_1294, Kole_1295
1381526	1381499	1381143	1381093	-	1	Kole_1296
	1383916	1382144		-	2	Kole_1297, Kole_1298
	1385795	1384039		-	2	Kole_1299, Kole_1300
1386282	1386334	1387431	1387437	+	1	Kole_1301
	1389359	1387891		-	3	Kole_1302, Kole_1303, Kole_1304
1389727	1389703	1389536	1389503	-	1	Kole_1305
	1392373	1390292		-	3	Kole_1306, Kole_1307, Kole_1308
	1393129	1393456		+	2	Kole_1309, Kole_1310
1393610	1393610	1394881	1395260	+	1	Kole_1311
	1395415	1396073		+	2	Kole_1312, Kole_1313
	1398250	1396478		-	2	Kole_1314, Kole_1315
1398310	1398321	1398452	1398503	+	1	Kole_1316
1398804	1398810	1400174	1400193	+	1	Kole_1317
1400821	1400673	1400317	1400317	-	1	Kole_1318
	1402363	1400822		-	3	Kole_1319, Kole_1320, Kole_1321
1402950	1402966	1403496	1403507	+	1	Kole_1322
	1404005	1404999		+	3	Kole_1323, Kole_1324, Kole_1325
1405734	1405752	1405865	1405892	+	1	Kole_1327
	1406023	1414055		+	6	Kole_1328, Kole_1329, Kole_1330, Kole_1331, Kole_1332, Kole_1333
	1414552	1414879		+	2	Kole_1334, Kole_1335
1414935	1415033	1416304	1416353	+	1	Kole_1336
1417749	1417744	1416554	1416554	-	1	Kole_1337
1418101	1418101	1417847	1417837	-	1	Kole_1338
1418102	1418254	1418511	1418525	+	1	Kole_1339
	1418806	1424280		+	4	Kole_1340, Kole_1341, Kole_1342, Kole_1343
	1426113	1424652		-	2	Kole_1344, Kole_1345
1427008	1427008	1426853	1426485	-	1	Kole_1346
1428398	1428354	1427365	1427137	-	1	Kole_1347
1429087	1429087	1428536	1428536	-	1	Kole_1348
	1429317	1429747		+	2	Kole_1349, Kole_1350
	1435185	1429757		-	2	Kole_1351, Kole_1352
	1438369	1435304		-	3	Kole_1353, Kole_1354, Kole_1355
1438721	1438691	1438419	1438419	-	1	Kole_1356
1439125	1439125	1440417	1440603	+	1	Kole_1357
1441727	1441726	1440899	1440782	-	1	Kole_1358
1442031	1442031	1443359	1443385	+	1	Kole_1359
	1443503	1449209		+	4	Kole_1360, Kole_1361, Kole_1362, Kole_1363
	1449886	1452013		+	2	Kole_1364, Kole_1365
	1457798	1452089		-	7	Kole_1366, Kole_1367, Kole_1368, Kole_1369, Kole_1370, Kole_1371, Kole_1372
1458198	1458205	1458582	1458582	+	1	Kole_1373
1458583	1459301	1460515	1460533	+	1	Kole_1375
	1471831	1463223		-	7	Kole_1377, Kole_1378, Kole_1379, Kole_1380, Kole_1381, Kole_1382, Kole_1383
	1471941	1476922		+	6	Kole_1384, Kole_1385, Kole_1386, Kole_1387, Kole_1388, Kole_1389
	1485324	1476913		-	5	Kole_1390, Kole_1391, Kole_1392, Kole_1393, Kole_1394
1486926	1486913	1485516	1485325	-	1	Kole_1395
1486965	1486965	1488869	1488889	+	1	Kole_1396
1489122	1489069	1488890	1488890	-	1	Kole_1397
1489201	1489296	1490003	1490017	+	1	Kole_1398
	1493076	1490018		-	3	Kole_1399, Kole_1400, Kole_1401
1493252	1493463	1494716	1494726	+	1	Kole_1402
	1498077	1495005		-	3	Kole_1403, Kole_1404, Kole_1405
	1502141	1498264		-	4	Kole_1406, Kole_1407, Kole_1408, Kole_1409
1502249	1502249	1502959	1503073	+	1	Kole_1410
1505423	1505136	1503811	1503750	-	1	Kole_1411
1505668	1505680	1507035	1507038	+	1	Kole_1412
	1508695	1507081		-	2	Kole_1413, Kole_1414
	1509572	1509347		-	2	Kole_1415, Kole_1416
1509755	1509912	1510685	1511049	+	1	Kole_1417
	1511078	1513404		+	2	Kole_1418, Kole_1419
	1516669	1513551		-	3	Kole_1420, Kole_1421, Kole_1422
	1517019	1518372		+	2	Kole_1423, Kole_1424
	1521337	1519440		-	2	Kole_1426, Kole_1427
	1526241	1522599		-	4	Kole_1428, Kole_1429, Kole_1430, Kole_1431
	1529129	1527234		-	2	Kole_1432, Kole_1433
	1529314	1532274		+	2	Kole_1434, Kole_1435
	1533207	1540617		+	3	Kole_1437, Kole_1438, Kole_1439
1540646	1540890	1541732	1541732	+	1	Kole_1440
	1545078	1541734		-	4	Kole_1441, Kole_1442, Kole_1443, Kole_1444
	1545149	1548320		+	4	Kole_1445, Kole_1446, Kole_1447, Kole_1448
	1548564	1554217		+	7	Kole_1449, Kole_1450, Kole_1451, Kole_1452, Kole_1453, Kole_1454, Kole_1455
	1554554	1561221		+	4	Kole_1456, Kole_1457, Kole_1458, Kole_1459
	1561420	1566390		+	8	Kole_1460, Kole_1461, Kole_1462, Kole_1463, Kole_1464, Kole_1465, Kole_1466, Kole_1467
	1566573	1569348		+	4	Kole_1468, Kole_1469, Kole_1470, Kole_1471
	1573591	1569357		-	3	Kole_1472, Kole_1473, Kole_1474
1573738	1573778	1574035	1574035	+	1	Kole_1475
	1574096	1578834		+	4	Kole_1476, Kole_1477, Kole_1478, Kole_1479
1579569	1579565	1578858	1578835	-	1	Kole_1480
	1579684	1583092		+	2	Kole_1481, Kole_1482
1583864	1583876	1584886	1584886	+	1	Kole_1484
1585715	1585713	1584889	1584887	-	1	Kole_1485
	1586254	1591252		+	5	Kole_1486, Kole_1487, Kole_1488, Kole_1489, Kole_1490
1591466	1591481	1591684	1591684	+	1	Kole_1491
	1607023	1591758		-	6	Kole_1492, Kole_1493, Kole_1494, Kole_1495, Kole_1496, Kole_1497
	1607115	1608570		+	2	Kole_1498, Kole_1499
1608669	1608669	1609913	1609918	+	1	Kole_1500
1610030	1610030	1611109	1611109	+	1	Kole_1501
1611110	1611305	1611736	1611736	+	1	Kole_1502
	1612358	1615651		+	3	Kole_1504, Kole_1505, Kole_1506
1615891	1615895	1616617	1616626	+	1	Kole_1507
1617290	1617171	1616791	1616791	-	1	Kole_1508
	1624146	1617500		-	5	Kole_1509, Kole_1510, Kole_1511, Kole_1512, Kole_1513
	1624257	1626742		+	2	Kole_1514, Kole_1515
	1627341	1630099		+	3	Kole_1516, Kole_1517, Kole_1518
1632948	1632948	1630138	1630100	-	1	Kole_1519
	1634520	1632991		-	3	Kole_1520, Kole_1521, Kole_1522
	1637945	1634583		-	3	Kole_1523, Kole_1524, Kole_1525
	1638046	1640628		+	2	Kole_1526, Kole_1527
	1642676	1640580		-	3	Kole_1528, Kole_1529, Kole_1530
	1642875	1650176		+	9	Kole_1531, Kole_1532, Kole_1533, Kole_1534, Kole_1535, Kole_1536, Kole_1537, Kole_1538, Kole_1539
1650186	1650262	1651584	1651599	+	1	Kole_1540
	1653424	1651600		-	2	Kole_1541, Kole_1542
	1653511	1657436		+	3	Kole_1543, Kole_1544, Kole_1545
	1661614	1657454		-	4	Kole_1546, Kole_1547, Kole_1548, Kole_1549
1663592	1663592	1661754	1661717	-	1	Kole_1550
	1672096	1663720		-	8	Kole_1551, Kole_1552, Kole_1553, Kole_1554, Kole_1555, Kole_1556, Kole_1557, Kole_1558
	1672329	1678629		+	8	Kole_1559, Kole_1560, Kole_1561, Kole_1562, Kole_1563, Kole_1564, Kole_1565, Kole_1566
	1678805	1691027		+	9	Kole_1567, Kole_1568, Kole_1569, Kole_1570, Kole_1571, Kole_1572, Kole_1573, Kole_1574, Kole_1575
	1691085	1697847		+	8	Kole_1576, Kole_1577, Kole_1578, Kole_1579, Kole_1580, Kole_1581, Kole_1582, Kole_1583
1698015	1698015	1699175	1699188	+	1	Kole_1584
	1711790	1699189		-	11	Kole_1585, Kole_1586, Kole_1587, Kole_1588, Kole_1589, Kole_1590, Kole_1591, Kole_1592, Kole_1593, Kole_1594, Kole_1595
1711894	1711928	1712995	1712995	+	1	Kole_1596
	1714744	1713024		-	2	Kole_1597, Kole_1598
1714825	1714859	1716247	1716247	+	1	Kole_1599
	1719032	1716372		-	3	Kole_1600, Kole_1601, Kole_1602
	1726943	1719260		-	7	Kole_1603, Kole_1604, Kole_1605, Kole_1606, Kole_1607, Kole_1608, Kole_1609
1726957	1726943	1726386	1726381	-	1	Kole_1609
	1727117	1729987		+	3	Kole_1610, Kole_1611, Kole_1612
	1730164	1733606		+	3	Kole_1613, Kole_1614, Kole_1615
	1736624	1733603		-	2	Kole_1616, Kole_1617
1736927	1737109	1737861	1737868	+	1	Kole_1618
	1742541	1738023		-	5	Kole_1619, Kole_1620, Kole_1621, Kole_1622, Kole_1623
	1742693	1745093		+	2	Kole_1624, Kole_1625
	1745333	1747237		+	2	Kole_1626, Kole_1627
1747450	1747542	1747673	1747673	+	1	Kole_1628
	1747920	1751174		+	3	Kole_1629, Kole_1630, Kole_1631
	1751334	1756443		+	4	Kole_1632, Kole_1633, Kole_1634, Kole_1635
	1756685	1759338		+	3	Kole_1636, Kole_1637, Kole_1638
	1759826	1762725		+	3	Kole_1639, Kole_1640, Kole_1641
1763242	1763242	1762847	1762847	-	1	Kole_1642
1763379	1763396	1764034	1764645	+	1	Kole_1643
1766470	1766470	1766730	1766730	+	1	Kole_1645
	1766834	1770321		+	2	Kole_1646, Kole_1647
	1776041	1777775		+	2	Kole_1648, Kole_1649
	1789722	1777761		-	11	Kole_1650, Kole_1651, Kole_1652, Kole_1653, Kole_1654, Kole_1655, Kole_1656, Kole_1657, Kole_1658, Kole_1659, Kole_1660
1789723	1789848	1790504	1790589	+	1	Kole_1661
1790590	1790590	1791558	1791571	+	1	Kole_1662
	1791687	1796037		+	4	Kole_1663, Kole_1664, Kole_1665, Kole_1666
1796284	1796286	1801250	1801250	+	1	Kole_1667
1801263	1801371	1802708	1802763	+	1	Kole_1668
1803874	1803864	1802764	1802764	-	1	Kole_1669
1805366	1805342	1804158	1804082	-	1	Kole_1670
	1805707	1807973		+	3	Kole_1671, Kole_1672, Kole_1673
	1808056	1809565		+	2	Kole_1674, Kole_1675
1809685	1809685	1810647	1810647	+	1	Kole_1676
1810648	1810699	1811541	1811555	+	1	Kole_1677
	1812414	1811558		-	2	Kole_1678, Kole_1679
	1812792	1815407		+	3	Kole_1680, Kole_1681, Kole_1682
	1820409	1815460		-	6	Kole_1683, Kole_1684, Kole_1685, Kole_1686, Kole_1687, Kole_1688
1821609	1821609	1821088	1820635	-	1	Kole_1690
	1826096	1821660		-	6	Kole_1691, Kole_1692, Kole_1693, Kole_1694, Kole_1695, Kole_1696
1826097	1826198	1828396	1828538	+	1	Kole_1697
	1828539	1830361		+	2	Kole_1698, Kole_1699
1832049	1832049	1830379	1830379	-	1	Kole_1700
	1832229	1832577		+	2	Kole_1701, Kole_1702
	1836728	1834723		-	2	Kole_1705, Kole_1706
	1841082	1836781		-	5	Kole_1707, Kole_1708, Kole_1709, Kole_1710, Kole_1711
1841214	1841214	1842074	1842093	+	1	Kole_1712
	1849973	1842260		-	8	Kole_1713 Kole_1715, Kole_1716, Kole_1717, Kole_1718, Kole_1719, Kole_1720
	1851994	1850026		-	2	Kole_1721, Kole_1722
	1852146	1855292		+	4	Kole_1723, Kole_1724, Kole_1725, Kole_1726
1856950	1856950	1855619	1855602	-	1	Kole_1728
	1867589	1857037		-	9	Kole_1729, Kole_1730, Kole_1731, Kole_1732, Kole_1733, Kole_1734, Kole_1735, Kole_1736, Kole_1737
1868568	1868568	1867717	1867717	-	1	Kole_1738
1869095	1869093	1868806	1868578	-	1	Kole_1739
	1874556	1869330		-	4	Kole_1740, Kole_1741, Kole_1742, Kole_1743
1874878	1874878	1876275	1876296	+	1	Kole_1744
1876776	1876762	1876334	1876334	-	1	Kole_1745
	1879306	1876891		-	2	Kole_1746, Kole_1747
	1879940	1884017		+	5	Kole_1748, Kole_1749, Kole_1750, Kole_1751, Kole_1752
1884358	1884466	1886127	1886127	+	1	Kole_1753
1886128	1886599	1886712	1886853	+	1	Kole_1755
1887929	1887929	1887486	1887461	-	1	Kole_1756
1888885	1888885	1888073	1887930	-	1	Kole_1757
1889007	1889027	1889524	1889632	+	1	Kole_1758
	1889682	1893688		+	3	Kole_1759, Kole_1760, Kole_1761
1895471	1895454	1894792	1894736	-	1	Kole_1763
1895611	1895615	1896844	1896853	+	1	Kole_1764
	1897053	1898385		+	2	Kole_1765, Kole_1766
	1901435	1898386		-	3	Kole_1767, Kole_1768, Kole_1769
1901561	1901587	1902825	1902988	+	1	Kole_1770
	1903157	1909433		+	9	Kole_1771, Kole_1772, Kole_1773, Kole_1774, Kole_1775, Kole_1776, Kole_1777, Kole_1778, Kole_1779
1911014	1910872	1910021	1909998	-	1	Kole_1780
	1911037	1915820		+	5	Kole_1781, Kole_1782, Kole_1783, Kole_1784, Kole_1785
	1916063	1917399		+	2	Kole_1786, Kole_1787
	1917664	1918336		+	2	Kole_1788, Kole_1789
	1918828	1922423		+	5	Kole_1790, Kole_1791, Kole_1792, Kole_1793, Kole_1794
	1925516	1923322		-	2	Kole_1796, Kole_1797
	1925741	1927326		+	2	Kole_1798, Kole_1799
1927599	1927693	1928808	1928810	+	1	Kole_1800
	1929117	1929652		+	2	Kole_1801, Kole_1802
1930673	1930565	1929660	1929660	-	1	Kole_1803
1931143	1931133	1930720	1930700	-	1	Kole_1804
	1931400	1932365		+	3	Kole_1805, Kole_1806, Kole_1807
1932366	1932484	1933119	1933265	+	1	Kole_1808
1933269	1933269	1934093	1934095	+	1	Kole_1809
1934576	1934576	1935643	1935716	+	1	Kole_1810
1936915	1937947	1939140	1939140	+	1	Kole_1813
	1941000	1939208		-	2	Kole_1814, Kole_1815
	1941272	1944132		+	4	Kole_1816, Kole_1817, Kole_1818, Kole_1819
1946430	1946409	1945204	1945153	-	1	Kole_1820
	1946613	1949590		+	2	Kole_1821, Kole_1822
1951080	1951080	1949794	1949703	-	1	Kole_1823
1952696	1952586	1951402	1951269	-	1	Kole_1824
1953963	1953956	1952772	1952709	-	1	Kole_1825
	1954320	1957602		+	3	Kole_1826, Kole_1827, Kole_1828
	1957922	1959487		+	2	Kole_1829, Kole_1830
	1960430	1959451		-	2	Kole_1831, Kole_1832
1962177	1962162	1960660	1960638	-	1	Kole_1833
	1965798	1962348		-	3	Kole_1834, Kole_1835, Kole_1836
	1974183	1965955		-	2	Kole_1837, Kole_1838
	1975238	1974291		-	2	Kole_1839, Kole_1840
	1978113	1975414		-	5	Kole_1841, Kole_1842, Kole_1843, Kole_1844, Kole_1845
	1981662	1978418		-	5	Kole_1846, Kole_1847, Kole_1848, Kole_1849, Kole_1850
	1988453	1981718		-	6	Kole_1851, Kole_1852, Kole_1853, Kole_1854, Kole_1855, Kole_1856
	1988527	1990471		+	2	Kole_1857, Kole_1858
	1999183	1990464		-	2	Kole_1859, Kole_1860
	2000338	1999241		-	2	Kole_1861, Kole_1862
	2005062	2000857		-	5	Kole_1864, Kole_1865, Kole_1866, Kole_1867, Kole_1868
	2008181	2005817		-	2	Kole_1870, Kole_1871
2009126	2009070	2008414	2008316	-	1	Kole_1872
	2028713	2009127		-	35	Kole_1875, Kole_1876, Kole_1877, Kole_1878, Kole_1879, Kole_1880, Kole_1881, Kole_1882, Kole_1883, Kole_1884, Kole_1885, Kole_1886, Kole_1887, Kole_1888, Kole_1889, Kole_1890, Kole_1891, Kole_1892, Kole_1893, Kole_1894, Kole_1895, Kole_1896, Kole_1897, Kole_1898, Kole_1899, Kole_1900, Kole_1901, Kole_1902, Kole_1903, Kole_1904, Kole_1905, Kole_1906, Kole_1907,
	2031577	2028893		-	2	Kole_1908, Kole_1909
	2046937	2031696		-	16	Kole_1910, Kole_1911, Kole_1912, Kole_1913, Kole_1914, Kole_1915, Kole_1916, Kole_1917, Kole_1918, Kole_1919, Kole_1920, Kole_1921, Kole_1922, Kole_1923, Kole_1924, Kole_1925
2047029	2047029	2048159	2048159	+	1	Kole_1926
	2055665	2048177		-	8	Kole_1927, Kole_1928, Kole_1929, Kole_1930, Kole_1931, Kole_1932, Kole_1933, Kole_1934
	2057142	2055729		-	2	Kole_1935, Kole_1936
2057241	2057249	2057716	2057794	+	1	Kole_1937
	2057798	2060059		+	2	Kole_1938, Kole_1939
	2064885	2060007		-	6	Kole_1940, Kole_1941, Kole_1942, Kole_1943, Kole_1944, Kole_1945
	2065032	2066184		+	2	Kole_1946, Kole_1947
	2073705	2066187		-	8	Kole_1948, Kole_1949 Kole_1951, Kole_1952, Kole_1953, Kole_1954, Kole_1955
2074515	2074511	2073777	2073715	-	1	Kole_1956
2074683	2074735	2075760	2075971	+	1	Kole_1957
2076002	2076003	2076920	2077072	+	1	Kole_1958
	2078649	2077128		-	2	Kole_1959, Kole_1960
	2082008	2078847		-	5	Kole_1961, Kole_1962, Kole_1963, Kole_1964, Kole_1965
2083067	2083002	2082508	2082382	-	1	Kole_1966
	2084901	2083169		-	3	Kole_1967, Kole_1968, Kole_1969
	2092249	2085064		-	3	Kole_1970, Kole_1971, Kole_1972
	2092773	2100374		+	6	Kole_1973, Kole_1974, Kole_1975, Kole_1976, Kole_1977, Kole_1978
	2101581	2101101		-	2	Kole_1979, Kole_1980
2102103	2102238	2102876	2103121	+	1	Kole_1982
	2108042	2103680		-	3	Kole_1983, Kole_1984, Kole_1985
	2113660	2108502		-	5	Kole_1986, Kole_1987 Kole_1989, Kole_1990
	2113999	2119767		+	6	Kole_1991, Kole_1992, Kole_1993, Kole_1994, Kole_1995, Kole_1996
2119875	2119905	2121491	2121520	+	1	Kole_1997
	2121594	2124795		+	3	Kole_1998, Kole_1999, Kole_2000
	2129148	2124895		-	4	Kole_2001, Kole_2002, Kole_2003, Kole_2004
2130697	2130696	2129401	2129365	-	1	Kole_2005
2130958	2130958	2132271	2132316	+	1	Kole_2006
2134361	2134355	2132364	2132319	-	1	Kole_2007
2134597	2134605	2135978	2135980	+	1	Kole_2008
2140319	2140184	2138670	2138560	-	1	Kole_2011
2140324	2140324	2140740	2140740	+	1	Kole_2012
	2146016	2140743		-	4	Kole_2013, Kole_2014, Kole_2015, Kole_2016
2146286	2146286	2148067	2148271	+	1	Kole_2017
	2148272	2155510		+	9	Kole_2018, Kole_2019, Kole_2020, Kole_2021, Kole_2022, Kole_2023, Kole_2024, Kole_2025, Kole_2026
	2156470	2155504		-	2	Kole_2027, Kole_2028
	2156606	2162815		+	7	Kole_2029, Kole_2030, Kole_2031, Kole_2032, Kole_2033, Kole_2034, Kole_2035
	2164458	2162978		-	2	Kole_2036, Kole_2037
	2164626	2172748		+	6	Kole_2038, Kole_2039, Kole_2040, Kole_2041, Kole_2042, Kole_2043
	2174772	2172750		-	2	Kole_2044, Kole_2045
	2175114	2180543		+	5	Kole_2046, Kole_2047, Kole_2048, Kole_2049, Kole_2050
	2191130	2180578		-	13	Kole_2051, Kole_2052, Kole_2053, Kole_2054, Kole_2055, Kole_2056, Kole_2057, Kole_2058, Kole_2059, Kole_2060, Kole_2061, Kole_2062, Kole_2063
	2191464	2192628		+	2	Kole_2064, Kole_2065
2194014	2194014	2192659	2192659	-	1	Kole_2066
	2194749	2196577		+	2	Kole_2068, Kole_2069
	2196681	2214136		+	16	Kole_2070, Kole_2071, Kole_2072, Kole_2073, Kole_2074, Kole_2075, Kole_2076, Kole_2077, Kole_2078, Kole_2079, Kole_2080, Kole_2081, Kole_2082, Kole_2083, Kole_2084, Kole_2085
	2219596	2214168		-	3	Kole_2086, Kole_2087, Kole_2088
	2222079	2219735		-	2	Kole_2089, Kole_2090
2222728	2222722	2222228	2222228	-	1	Kole_2091
2224998	2224998	2223289	2223220	-	1	Kole_2092
	2227766	2225101		-	4	Kole_2093, Kole_2094, Kole_2095, Kole_2096
2227916	2227917	2228414	2228414	+	1	Kole_2097
	2229538	2228421		-	2	Kole_2098, Kole_2099
	2232796	2230601		-	3	Kole_2101, Kole_2102, Kole_2103
2234207	2234174	2232888	2232804	-	1	Kole_2104
	2234469	2238151		+	2	Kole_2105, Kole_2106
	2251116	2238295		-	12	Kole_2107, Kole_2108, Kole_2109, Kole_2110, Kole_2111, Kole_2112, Kole_2113, Kole_2114, Kole_2115, Kole_2116, Kole_2117, Kole_2118
	2254598	2251169		-	3	Kole_2119, Kole_2120, Kole_2121
	2254660	2257484		+	3	Kole_2122, Kole_2123, Kole_2124
	2257586	2259825		+	2	Kole_2125, Kole_2126
2259826	2259892	2260842	2260842	+	1	Kole_2127
2261570	2261389	2260937	2260931	-	1	Kole_2128
2261814	2261838	2262182	2262182	+	1	Kole_2129
	2262259	2266102		+	6	Kole_2130, Kole_2131, Kole_2132, Kole_2133, Kole_2134, Kole_2135
	2268598	2266095		-	2	Kole_2136, Kole_2137
	2269192	2268660		-	2	Kole_2138, Kole_2139
2270158	2270151	2269312	2269233	-	1	Kole_2140
	2270363	2273660		+	3	Kole_2141, Kole_2142, Kole_2143
	2280390	2273666		-	7	Kole_2144, Kole_2145, Kole_2146, Kole_2147, Kole_2148, Kole_2149, Kole_2150
	2280496	2282527		+	2	Kole_2151, Kole_2152
	2285055	2282481		-	2	Kole_2153, Kole_2154
	2285275	2290356		+	3	Kole_2155, Kole_2156, Kole_2157
	2297962	2290390		-	9	Kole_2158, Kole_2159, Kole_2160, Kole_2161, Kole_2162, Kole_2163, Kole_2164, Kole_2165, Kole_2166
	2298306	2301971		+	4	Kole_2167, Kole_2168, Kole_2169, Kole_2170
48490	0	0	48565	+	1	Kole_R0001
48571	0	0	48645	+	1	Kole_R0002
48654	0	0	48729	+	1	Kole_R0003
52605	0	0	52680	+	1	Kole_R0004
56969	0	0	57059	+	1	Kole_R0005
59652	0	0	60003	+	1	Kole_R0006
136900	0	0	136825	-	1	Kole_R0007
143650	0	0	143563	-	1	Kole_R0008
173705	0	0	173631	-	1	Kole_R0009
317623	0	0	317737	+	1	Kole_R0010
355929	0	0	356004	+	1	Kole_R0011
356010	0	0	356085	+	1	Kole_R0012
356086	0	0	356161	+	1	Kole_R0013
356180	0	0	356255	+	1	Kole_R0014
356266	0	0	356342	+	1	Kole_R0015
358833	0	0	358746	-	1	Kole_R0016
402544	0	0	402469	-	1	Kole_R0017
598101	0	0	598025	-	1	Kole_R0018
598198	0	0	598109	-	1	Kole_R0019
795724	0	0	795650	-	1	Kole_R0020
799040	0	0	799127	+	1	Kole_R0021
802473	0	0	802400	-	1	Kole_R0022
1055110	0	0	1055035	-	1	Kole_R0023
1206136	0	0	1207662	+	1	Kole_R0024
1207740	0	0	1210691	+	1	Kole_R0025
1210728	0	0	1210844	+	1	Kole_R0026
1220238	0	0	1220162	-	1	Kole_R0027
1220932	0	0	1221008	+	1	Kole_R0028
1489123	0	0	1489200	+	1	Kole_R0029
1493168	0	0	1493242	+	1	Kole_R0030
1503528	0	0	1503452	-	1	Kole_R0031
1503615	0	0	1503539	-	1	Kole_R0032
1503749	0	0	1503661	-	1	Kole_R0033
1548378	0	0	1548453	+	1	Kole_R0034
1566516	0	0	1566428	-	1	Kole_R0035
1583765	0	0	1583840	+	1	Kole_R0036
1678676	0	0	1678751	+	1	Kole_R0037
1730041	0	0	1730116	+	1	Kole_R0038
1737966	0	0	1737890	-	1	Kole_R0039
1770534	0	0	1772060	+	1	Kole_R0040
1772115	0	0	1772191	+	1	Kole_R0041
1772196	0	0	1772271	+	1	Kole_R0042
1772313	0	0	1775264	+	1	Kole_R0043
1775301	0	0	1775417	+	1	Kole_R0044
1842197	0	0	1842123	-	1	Kole_R0045
1879515	0	0	1879441	-	1	Kole_R0046
1879641	0	0	1879553	-	1	Kole_R0047
1879717	0	0	1879642	-	1	Kole_R0048
1884073	0	0	1884357	+	1	Kole_R0049
1949702	0	0	1949627	-	1	Kole_R0050
1978244	0	0	1978158	-	1	Kole_R0051
1978333	0	0	1978258	-	1	Kole_R0052
2162941	0	0	2162866	-	1	Kole_R0053
2174915	0	0	2174826	-	1	Kole_R0054
2229717	0	0	2229643	-	1	Kole_R0055
124758	0	0	124768	?	1	predicted RNA
124990	0	0	125012	?	1	predicted RNA
153853	0	0	153864	?	1	predicted RNA
154776	0	0	154791	?	1	predicted RNA
159194	0	0	159216	?	1	predicted RNA
199316	0	0	199330	?	1	predicted RNA
204931	0	0	204984	?	1	predicted RNA
251858	0	0	251878	?	1	predicted RNA
553446	0	0	553490	?	1	predicted RNA
627571	0	0	627581	?	1	predicted RNA
627733	0	0	627759	?	1	predicted RNA
794098	0	0	794116	?	1	predicted RNA
817178	0	0	817307	?	1	predicted RNA
817471	0	0	817510	?	1	predicted RNA
828130	0	0	828155	?	1	predicted RNA
828345	0	0	828357	?	1	predicted RNA
1301143	0	0	1301175	?	1	predicted RNA
1494779	0	0	1494882	?	1	predicted RNA
1609919	0	0	1610029	?	1	predicted RNA
1649254	0	0	1649322	?	1	predicted RNA
1727502	0	0	1727570	?	1	predicted RNA
1747238	0	0	1747252	?	1	predicted RNA
1747674	0	0	1747715	?	1	predicted RNA
1766447	0	0	1766469	?	1	predicted RNA
1803875	0	0	1803913	?	1	predicted RNA
1869096	0	0	1869194	?	1	predicted RNA
1876777	0	0	1876792	?	1	predicted RNA
1887196	0	0	1887228	?	1	predicted RNA
1887445	0	0	1887460	?	1	predicted RNA
2011295	0	0	2011305	?	1	predicted RNA
2012095	0	0	2012106	?	1	predicted RNA
2012469	0	0	2012479	?	1	predicted RNA
2024482	0	0	2024528	?	1	predicted RNA
2025729	0	0	2025738	?	1	predicted RNA
2028714	0	0	2028727	?	1	predicted RNA
2031578	0	0	2031592	?	1	predicted RNA
2191410	0	0	2191452	?	1	predicted RNA
2301777	0	0	2301791	?	1	predicted RNA

## Sheet: S3
	Table S3. Genes involved in energy production during growth on pyruvate and their average expression levels at different temperatures.
	The listed 51 genes were retrieved from KEGG and BioCyc databases (see Material and Methods for details). Based on consitently high expression values, 16 of these 51 genes are predicted to be part of K. olearia's core pyruvate catabolism (shown in bold font; see also Figure 2). The average expression at each temperature is given in RPKM. Genes shown in italic font exhibit elevated expression leve…
	Enzymatic Step	Locus Tag	Description	Average Expression at 30°C	Average Expression at 40°C	Average Expression at 65°C	Average Expression at 77°C
	Pyruvate to Acetyl-CoA	Kole_0379	pyruvate/ketoisovalerate oxidoreductase, gamma subunit	4126	5371	4249	3210
	Pyruvate to Acetyl-CoA	Kole_0380	pyruvate ferredoxin/flavodoxin oxidoreductase, delta subunit	3515	4748	4173	2913
	Pyruvate to Acetyl-CoA	Kole_0381	pyruvate flavodoxin/ferredoxin oxidoreductase domain protein	2908	4298	4271	3085
	Pyruvate to Acetyl-CoA	Kole_0382	thiamine pyrophosphate protein domain protein TPP-binding	2563	3914	3981	2899
	Acetyl-CoA to Acetyl-P	Kole_0239	Propanediol utilization protein	849	938	792	843
	Acetyl-P to Acetate	Kole_1651	acetate kinase	994	2115	2049	1336
	Hydrogenase	Kole_0172	hydrogenase, Fe-only	1891	1930	1983	2632
	Hydrogenase	Kole_1794	Ferredoxin hydrogenase	481	1160	1199	488
	F0-type ATPase	Kole_0218	F0F1 ATP synthase subunit beta	635	2024	1681	876
	F0-type ATPase	Kole_0219	ATP synthase F1, gamma subunit	769	2555	1757	897
	F0-type ATPase	Kole_0220	F0F1 ATP synthase subunit alpha	729	2293	1882	1100
	F0-type ATPase	Kole_0221	ATP synthase F1, delta subunit	1143	3344	2512	1555
	F0-type ATPase	Kole_0222	ATP synthase F0, B subunit	957	2921	2025	1262
	F0-type ATPase	Kole_0223	ATP synthase F0, C subunit	775	2228	2078	1236
	F0-type ATPase	Kole_0217	ATP synthase F1, epsilon subunit	373	1123	857	352
	Acetyl-CoA to Citrate	Kole_1230	2-methylcitrate synthase/citrate synthase II	910	424	231	212
	Acetyl-CoA to Acetate	Kole_1124	Radical SAM domain protein	109	101	62	148
	Pyruvate to Acetyl-CoA	Kole_0319	pyruvate ferredoxin/flavodoxin oxidoreductase	180	348	240	327
	Pyruvate to Acetyl-CoA	Kole_2136	pyruvate ferredoxin/flavodoxin oxidoreductase, beta subunit	176	157	108	231
	Pyruvate to Acetyl-CoA	Kole_2158	pyruvate/ketoisovalerate oxidoreductase, gamma subunit	252	221	212	418
	Pyruvate to Acetyl-CoA	Kole_1390	dihydrolipoamide dehydrogenase	267	471	355	312
	Acetyl-P to Acetate	Kole_0583	acylphosphatase	154	143	100	129
	F0-type ATPase	Kole_0224	F0F1 ATP synthase subunit A	303	391	364	408
	Hydrogenase	Kole_0560	hydrogenase maturation protease	84	37	42	76
	Hydrogenase	Kole_0561	4Fe-4S ferredoxin iron-sulfur binding domain protein	66	38	53	100
	Hydrogenase	Kole_0562	monovalent cation/proton antiporter, MnhG/PhaG subunit	132	52	61	153
	Hydrogenase	Kole_0563	multiple resistance and pH regulation protein F	93	40	45	90
	Hydrogenase	Kole_0564	cation antiporter	104	45	50	87
	Hydrogenase	Kole_0565	NADH/Ubiquinone/plastoquinone (complex I)	83	42	50	103
	Hydrogenase	Kole_0566	NADH-ubiquinone oxidoreductase chain 4L	93	38	45	91
	Hydrogenase	Kole_0567	pseudogene	89	43	46	86
	Hydrogenase	Kole_0568	NADH-ubiquinone oxidoreductase chain 49kDa	141	60	74	138
	Hydrogenase	Kole_0569	NADH dehydrogenase (ubiquinone) 30 kDa subunit	95	46	43	89
	Hydrogenase	Kole_0570	NADH ubiquinone oxidoreductase 20 kDa subunit	204	97	77	153
	Hydrogenase	Kole_0571	respiratory-chain NADH dehydrogenase subunit 1	123	65	67	134
	Hydrogenase	Kole_0572	4Fe-4S ferredoxin iron-sulfur binding domain protein	53	30	32	58
	Hydrogenase	Kole_0573	oxidoreductase FAD/NAD(P)-binding domain protein	104	46	60	122
	Hydrogenase	Kole_0574	4Fe-4S ferredoxin iron-sulfur binding domain protein	84	40	41	95
	Hydrogenase	Kole_2051	oxidoreductase	128	124	129	152
	Hydrogenase	Kole_2052	NADH dehydrogenase subunit D	100	104	104	142
	Hydrogenase	Kole_2053	NADH dehydrogenase (ubiquinone) 30 kDa subunit	111	104	114	147
	Hydrogenase	Kole_2054	NADH dehydrogenase subunit B	94	84	82	115
	Hydrogenase	Kole_2055	respiratory-chain NADH dehydrogenase subunit 1	114	95	94	126
	Hydrogenase	Kole_2056	NADH dehydrogenase subunit M	81	81	86	96
	Hydrogenase	Kole_2057	NADH/Ubiquinone/plastoquinone (complex I)	86	98	85	104
	Hydrogenase	Kole_2058	NADH-ubiquinone oxidoreductase chain 4L	73	58	50	68
	Hydrogenase	Kole_2059	monovalent cation/H+ antiporter subunit B	102	99	95	133
	Hydrogenase	Kole_2060	monovalent cation/H+ antiporter subunit B	81	62	59	69
	Hydrogenase	Kole_2061	monovalent cation/H+ antiporter subunit G	119	97	95	140
	Hydrogenase	Kole_2062	monovalent cation/H+ antiporter subunit F	209	145	110	147
	Hydrogenase	Kole_2063	cation antiporter	150	126	105	161

## Sheet: S4
Table S4. Expression levels of individual K. olearia genes in cultures grown at different temperatures.
Each transcriptome ID has the format K[Temperature in degrees Celcius]-[Replicate ID]. Transcriptomes sequenced using Ion Torrent sequencing platform have "IT" suffix in their name. Transcriptomes from cells harvested in Late Log phase have "LL" suffix in their name. "PC1", "PC2" and "Length of Vector" columns refer to data in the PCA analysis shown in Figures 3 and S3. Averages for the 40ºC and …
aAverages calculated using both the Illumina and Ion Torrent transcriptomes
Locus Tag	Feature ID	K30.1 RPKM	K30.2 RPKM	K40.1 RPKM	K40.2 RPKM	K40.IT RPKM	K40.LL.IT RPKM	K65.LL.IT RPKM	K65.IT RPKM	K65.2 RPKM	K65.3 RPKM	K65.1 RPKM	K77.1 RPKM	K77.2 RPKM	K65-LP-ILL - RPKM	K65-HP-ILL - RPKM	Gene Annotation	COGs	COG Categories	Pfams	TIGRfams	Feature id2	PC1	PC2	Length of vector2	Average expression at 30ºC	Average expression at 40ºC	Combined average expression at 40ºCa	Average expression at 65ºC	Combined average expression at 65ºCa	Average expression at 77ºC
Kole_0001	dnaA	390.045	360.717	208.998	156.628	85.8421	180.093	95.5201	112.883	153.159	156.042	230.133	188.755	207.835	171.074	368.375	dnaA - DNA synthesis initiator and global transcription regulator (binds DNA at DnaA boxes, binds cardiolipin and other acidic phospholipids, binds ATP)	COG0593	L	pfam00308 pfam08299 pfam11638	TIGR00362	dnaA	-104.831	177.857	206.453	375.381	182.813	157.89	154.601	129.401	198.295
Kole_0002	Kole_0002	316.021	393.89	279.834	220.897	169.225	177.179	278.832	253.16	218.77	221.982	255.242	312.74	348.911	239.237	473.58	Glycerol-3-phosphate dehydrogenase (NAD(P)(+))	COG0240	C	pfam01210 pfam07479	0	Kole_0002	9.83274	144.303	144.637	354.955	250.366	211.784	220.376	243.186	330.826
Kole_0003	Kole_0003	244.383	263.516	184.779	153.657	89.924	113.607	186.462	159.713	159.807	130.113	154.245	155.62	217.801	174.428	322.052	tRNA (guanine-N(7)-)-methyltransferase	COG0220	R	pfam02390	TIGR00091	Kole_0003	-45.7625	97.0267	107.277	253.95	169.218	135.492	144.96	159.024	186.71
Kole_0004	Kole_0004	230.335	241.742	168.498	128.552	94.906	67.5548	45.8513	77.3198	146.299	127.044	164.205	152.852	212.363	250.878	272.808	hypoxanthine phosphoribosyltransferase	COG0634	F	pfam00156	TIGR01203	Kole_0004	-28.3401	92.2446	96.4999	236.039	148.525	114.878	136.672	99.1287	182.607
Kole_0005	Kole_0005	280.972	291.509	205.916	187.496	282.831	340.675	134.569	113.71	117.212	120.594	178.876	99.284	149.446	238.914	238.575	hypothetical protein	0	0	0	0	Kole_0005	-146.24	120.791	189.675	286.24	196.706	254.229	118.903	121.522	124.365
Kole_0006	Kole_0006	306.509	332.094	234.895	199.713	182.62	221.497	121.39	131.513	132.647	154.718	237.182	168.701	279.564	214.255	398.944	ATP-dependent DNA helicase RecG	COG1200	L K	pfam00270 pfam00271	TIGR00643	Kole_0006	-77.5994	157.665	175.727	319.302	217.304	209.681	143.683	135.067	224.132
Kole_0007	Kole_0007	155.262	219.999	129.462	119.38	58.2886	82.1976	40.1687	41.813	91.2438	94.3426	149.032	125.217	190.953	138.252	249.318	methyltransferase	COG0742	L	pfam03602	TIGR00095	Kole_0007	-17.3116	93.3223	94.9144	187.631	124.421	97.332	92.7932	66.892	158.085
Kole_0008	Kole_0008	179.224	174.423	140.546	147.956	81.9236	117.651	52.7723	62.6231	81.1664	80.3962	145.869	121.347	171.307	145.305	272.396	hypothetical protein	COG1656	S	pfam01927	0	Kole_0008	-26.2831	94.7092	98.2885	176.824	144.251	122.019	80.7813	69.2395	146.327
Kole_0009	Kole_0009	195.915	193.738	156.196	143.764	150.934	188.872	118.403	102.919	121.395	104.75	157.913	128.73	199.44	150.732	228.828	multi-sensor signal transduction histidine kinase	COG5000	T	pfam00512 pfam01590 pfam02518 pfam08448	TIGR00229	Kole_0009	-24.3114	80.1122	83.7199	194.826	149.98	159.942	113.072	111.867	164.085
Kole_0010	Kole_0010	539.26	511.801	446.791	331.242	236.05	238.575	265.708	252.202	307.273	268.976	272.28	221.56	307.708	367.779	239.809	response regulator receiver protein	COG2204	T	pfam00072	0	Kole_0010	-242.25	166.943	294.203	525.53	389.016	313.165	288.124	273.54	264.634
Kole_0011	ileS	691.018	673.82	702.693	538.751	496.043	383.197	698.019	674.112	633.092	703.013	422.682	473.198	663.153	551.676	388.016	ileS - isoleucine-tRNA ligase	COG0060	J	pfam00133 pfam06827 pfam08264	TIGR00392	ileS	-132.483	-27.0244	135.211	682.419	620.722	530.171	668.053	677.059	568.175
Kole_0012	Kole_0012	454.906	446.75	376.231	362.997	399.967	406.115	234.096	304.195	258.931	313.063	275.919	258.021	320.062	320.839	440.962	polysaccharide export protein	COG1596	M	pfam02563 pfam10531	0	Kole_0012	-150.549	115.31	189.635	450.828	369.614	386.328	285.997	277.571	289.042
Kole_0013	Kole_0013	308.456	317.928	262.106	307.435	198.669	234.096	87.5561	127.027	152.3	180.629	192.847	158.544	230.409	248.871	404.421	capsular polysaccharide biosynthesis protein	COG4464	G M	pfam02811	0	Kole_0013	-129.34	110.054	169.826	313.192	284.77	250.576	166.465	136.878	194.477
Kole_0014	Kole_0014	359.249	350.742	298.835	321.968	227.101	236.105	217.12	152.556	173.064	201.349	219.944	203.793	256.039	276.538	338.177	capsular exopolysaccharide family	COG3206	M	pfam02706 pfam13614 pfam13807	TIGR01007	Kole_0014	-125.643	133.349	183.216	354.996	310.401	271.002	187.207	186.022	229.916
Kole_0015	Kole_0015	254.549	239.907	249.019	196.805	220.933	242.685	87.968	121.505	126.055	146.579	182.263	164.532	230.689	179.152	299.175	zinc/iron permease	COG0428	P	pfam02535	0	Kole_0015	-57.8603	106.71	121.388	247.228	222.912	227.36	136.317	120.527	197.611
Kole_0016	Kole_0016	234.758	243.741	234.591	224.264	200.954	197.973	183.039	125.779	137.55	167.294	211.068	154.825	209.84	185.284	305.039	O-antigen polymerase	COG3307	M	pfam13425	0	Kole_0016	-70.035	72.68	100.932	239.25	229.428	214.446	152.422	153.415	182.332
Kole_0017	Kole_0017	514.524	478.763	326.161	349.41	312.724	372.35	512.625	450.157	470.177	354.154	349.961	442.687	482.04	712.032	376.972	methionyl-tRNA synthetase	COG0143	J	pfam01588 pfam08264 pfam09334	TIGR00398 TIGR00399	Kole_0017	41.2429	84.0512	93.6247	496.644	337.785	340.161	412.166	446.778	462.364
Kole_0018	Kole_0018	697.253	610.714	474.84	538.642	504.31	530.411	774.058	671.025	687.407	556.603	429.792	602.386	646.788	946.43	446.027	DNA gyrase, A subunit	COG0188	L	pfam00521 pfam03989	TIGR01063	Kole_0018	47.4126	24.9911	53.5958	653.983	506.741	512.051	622.005	672.273	624.587
Kole_0019	Kole_0019	529.768	544.094	389.147	485.171	581.697	638.985	666.445	653.817	540.779	385.325	305.781	444.798	454.228	779.468	383.166	SOS-response transcriptional repressor, LexA	COG1974	K T	pfam00717 pfam01726	TIGR00498	Kole_0019	-42.6504	46.1577	62.8458	536.931	437.159	523.75	463.052	561.592	449.513
Kole_0020	Kole_0020	395.787	448.246	308.282	410.94	372.711	316.768	369.857	555.948	523.664	293.82	294.592	385.665	455.864	584.601	292.112	ribose 5-phosphate isomerase B	COG0698	G	pfam02502	TIGR01120 TIGR00689	Kole_0020	22.9242	15.8433	27.8663	422.017	359.611	352.175	408.742	435.822	420.764
Kole_0021	Kole_0021	402.24	430.342	257.694	309.031	479.014	682.99	349.182	836.131	549.158	314.116	309.933	388.475	426.841	718.188	450.911	Histone deacetylase	COG0123	Q B	pfam00850	0	Kole_0021	56.2139	-15.518	58.3164	416.291	283.362	432.182	431.637	512.147	407.658
Kole_0022	Kole_0022	1179.68	979.346	772.708	564.064	567.662	567.092	931.307	622.043	561.585	517.925	623.371	1205.96	941.41	557.45	496.617	surface antigen variable number repeat protein	COG4775	M	pfam01103 pfam07244	0	Kole_0022	235.415	632.327	674.728	1079.51	668.386	617.882	539.755	658.215	1073.69
Kole_0023	Kole_0023	258.574	307.505	152.175	160.598	125.655	116.831	152.981	105.68	155.002	112.116	239.442	275.93	297.193	210.284	390.648	histidine kinase	COG0642	T	pfam02518	0	Kole_0023	60.1382	170.857	181.132	283.039	156.386	138.815	133.559	131.445	286.561
Kole_0024	Kole_0024	209.464	204.307	186.502	274.763	265.119	245.309	209.77	165.353	137.368	145.613	201.377	190.589	200.359	239.765	244.38	PHP domain protein	COG0613	R	pfam02811	0	Kole_0024	-22.6033	62.7663	66.7122	206.886	230.633	242.923	141.49	164.526	195.474
Kole_0025	Kole_0025	275.447	338.895	294.96	361.754	208.622	117.236	136.067	112.129	235.419	254.077	371.377	314.376	340.871	362.242	583.973	iron-sulfur binding hydrogenase	0	0	pfam07085	0	Kole_0025	5.39549	72.7195	72.9193	307.171	328.357	245.643	244.748	184.423	327.623
Kole_0026	Kole_0026	343.988	320.377	276.68	387.378	451.112	437.002	344.575	297.759	229.669	184.332	299.049	245.985	294.025	277.859	223.02	signal transduction protein with CBS domains	COG2524	K	pfam00571 pfam02518	0	Kole_0026	-71.1776	109.539	130.633	332.182	332.029	388.043	207	264.084	270.005
Kole_0027	Kole_0027	322.794	317.778	269.785	309.189	128.801	115.999	89.41	106.315	233.904	259.327	308.752	298.894	376.461	336.257	368.112	hypothetical protein	0	0	pfam07085	0	Kole_0027	24.2853	85.6818	89.0569	320.286	289.487	205.944	246.616	172.239	337.678
Kole_0028	thyX	227.021	243.853	173.981	279.181	244.352	157.031	174.354	193.402	176.625	158.058	234.885	248.975	290.095	210.288	325.596	thyX - flavin-dependent thymidylate synthase (thymine synthesis)	COG1351	F	pfam02511	TIGR02170	thyX	39.5552	84.226	93.0518	235.437	226.581	213.636	167.342	175.61	269.535
Kole_0029	Kole_0029	249.771	272.917	180.541	216.114	193.54	164.745	130.905	127.663	147.606	141.193	146.345	146.857	211.609	151.697	325.06	hypothetical protein	0	0	0	0	Kole_0029	-70.2298	93.8343	117.205	261.344	198.327	188.735	144.399	136.842	179.233
Kole_0030	Kole_0030	358.592	383.85	261.11	303.955	341.078	303.364	199.052	203.694	196.3	169.701	203.893	195.415	255.799	203.231	441.851	Phosphomannose isomerase-like protein	COG1482	G	pfam01238	0	Kole_0030	-128.053	148.085	195.772	371.221	282.533	302.377	183	192.187	225.607
Kole_0031	Kole_0031	426.737	375.744	297.221	338.62	340.823	331.643	201.149	205.495	207.35	192.073	212.389	190.113	243.283	214.202	416.77	tRNA (uracil-5-)-methyltransferase Gid	COG1206	J	pfam01134	TIGR00137	Kole_0031	-168.028	147.467	223.562	401.24	317.92	327.077	199.711	201.517	216.698
Kole_0032	Kole_0032	332.7	309.141	229.618	216.412	158.192	137.01	118.259	109.911	167.848	119.304	129.242	109.975	143.413	160.772	225.08	8-oxoguanine DNA glycosylase domain protein	COG0122	L	pfam00730 pfam07934	0	Kole_0032	-172.735	121.214	211.022	320.921	223.015	185.308	143.576	128.831	126.694
Kole_0033	Kole_0033	215.798	188.27	151.783	128.763	293.402	195.198	143.842	147.235	112.221	108.808	118.505	96.7127	147.613	143.162	301.751	hypothetical protein	0	0	0	0	Kole_0033	-65.8078	70.9729	96.7874	202.034	140.273	192.286	110.515	128.027	122.163
Kole_0034	Kole_0034	288.11	407.841	245.516	259.466	143.667	178.214	154.242	92.4806	180.65	145.982	196.679	145.602	260.194	208.536	398.88	hypothetical protein	COG1636	S	pfam02677	0	Kole_0034	-140.478	144.446	201.491	347.976	252.491	206.716	163.316	143.339	202.898
Kole_0035	Kole_0035	359.569	380.229	303.644	309.176	355.002	295.866	224.81	246.208	168.181	158.582	173.126	116.354	181.915	186.66	347.442	competence protein ComEA helix-hairpin-helix repeat protein	COG1555	L	pfam12836	TIGR01259 TIGR00426	Kole_0035	-227.846	138.924	266.858	369.899	306.41	315.922	163.381	199.445	149.135
Kole_0036	Kole_0036	404.747	384.228	424.552	435.943	508.759	389.371	260.973	294.524	201.026	215.147	213.616	175.547	239.149	218.65	303.838	hypothetical protein	0	0	0	0	Kole_0036	-239.036	130.191	272.191	394.488	430.247	439.656	208.087	242.918	207.348
Kole_0037	Kole_0037	644.354	592.351	737.543	751.799	817.64	684.178	554.301	576.859	420.466	413.511	326.018	371.784	361.928	330.754	285.172	3-dehydroquinate synthase	COG0337	E	pfam01761	0	Kole_0037	-344.948	122.883	366.182	618.352	744.671	747.79	416.988	491.284	366.856
Kole_0038	Kole_0038	1371.46	1277.98	1734.36	1652.5	2477.43	1708.7	2103.92	1874.63	1347.46	1429.32	709.574	977.406	1005.4	917.378	561.732	peptidase M42 family protein	COG1363	G	pfam05343	0	Kole_0038	-564.476	-208.71	601.825	1324.72	1693.43	1893.25	1388.39	1688.83	991.404
Kole_0039	Kole_0039	1108.49	1027.22	1466.69	1297.93	2711.25	1828.92	1503.05	2159.65	929.602	1044.87	508.616	676.989	731.364	678.035	334.279	peptidase M42 family protein	COG1363	G	pfam05343	0	Kole_0039	-584.184	-53.9574	586.671	1067.85	1382.31	1826.19	987.236	1409.29	704.176
Kole_0040	Kole_0040	1317.65	1186.17	1606.07	1261.21	1560.09	921.131	1264.77	987.409	897.959	1012.85	552.313	673.018	609.266	824.75	365.478	peptidase M42 family protein	COG1363	G	pfam05343	0	Kole_0040	-783.377	100.56	789.805	1251.91	1433.64	1337.13	955.403	1040.75	641.142
Kole_0041	minC	1217.63	1067.86	1061.14	761.2	914.84	619.463	927.201	620.373	460.085	452.366	374.532	425.331	471.475	550.13	537.222	minC - cell division inhibitor of the MinC-MinD-MinE and DicB-MinC systems that regulate septum placement; inhibition of FtsZ ring polymerization; forms membrane-associated coiled arrays at the poles	COG0850	D	pfam03775 pfam05209	TIGR01222	minC	-681.979	506.37	849.415	1142.75	911.168	839.16	456.226	615.007	448.403
Kole_0042	Kole_0042	63.2323	122.65	49.2016	80.0005	14.6811	13.4752	14.8949	32.5597	64.5059	78.9483	71.1232	71.0128	123.407	127.943	322.497	3H domain protein	COG1827	R	pfam02829 pfam08279	0	Kole_0042	8.95105	21.0852	22.9065	92.9414	64.6011	39.3396	71.7271	47.7272	97.2098
Kole_0043	Kole_0043	166.305	272.119	114.471	118.063	53.3886	62.6221	53.1811	122.403	141.876	178.354	144.257	152.994	307.119	188.252	576.919	major facilitator superfamily MFS 1	COG2271	G	pfam00083	0	Kole_0043	34.0013	65.0108	73.3655	219.212	116.267	87.136	160.115	123.954	230.057
Kole_0044	Kole_0044	702.989	617.979	450.309	449.49	542.338	516.099	320.695	548.065	485.985	371.443	355.87	462.55	442.14	522.998	363.727	cytoplasmic protein	COG1751	S	pfam02887	0	Kole_0044	-116.991	180.354	214.975	660.484	449.899	489.559	428.714	431.547	452.345
Kole_0045	Kole_0045	1067.61	986.693	757.551	764.405	937.84	701.961	1269.38	920.459	842.482	791.768	487.477	649.767	562.524	686.191	483.717	phosphopentomutase	COG1015	G	pfam01676	TIGR01696	Kole_0045	-311.455	61.9025	317.547	1027.15	760.978	790.439	817.125	956.021	606.146
Kole_0046	uvrA	278.688	296.945	305.588	334.346	407.161	250.121	385.282	409.853	317.402	351.261	258.697	368.777	422.508	366.478	459.52	uvrA - excision nuclease subunit A; component of UvrABC nucleotide excision repair complex (repair of UV damage to DNA, binds Zn(II))	COG0178	L	0	TIGR00630	uvrA	95.982	-11.5285	96.6719	287.816	319.967	324.304	334.332	365.95	395.642
Kole_0047	Kole_0047	307.232	300.157	364.457	366.401	396.053	267.023	316.091	315.87	324.293	381.046	324.285	468.539	466.532	407.779	405.82	phosphoglucosamine mutase	COG1109	G	pfam00408 pfam02878 pfam02879 pfam02880	TIGR01455	Kole_0047	150.923	11.8546	151.388	303.695	365.429	348.483	352.669	334.325	467.535
Kole_0048	Kole_0048	174.335	203.174	190.046	136.191	74.9787	116.785	73.7652	146.851	146.222	113.549	212.392	160.624	167.4	232.998	320.757	dimethyladenosine transferase	COG0030	J	pfam00398	TIGR00755	Kole_0048	-22.1728	61.125	65.0223	188.754	163.119	129.5	129.886	120.097	164.012
Kole_0049	Kole_0049	166.702	174.111	207.058	175.69	180.326	143.293	146.949	253.08	173.933	177.697	281.661	223.274	235.516	267.797	450.015	PAS modulated sigma54 specific transcriptional regulator, Fis family	COG3829	K T	pfam00158 pfam00989 pfam02954	TIGR00229	Kole_0049	49.8327	20.9291	54.0493	170.406	191.374	176.592	175.815	187.915	229.395
Kole_0050	Kole_0050	1004.57	976.583	1063.04	1341.15	1138.42	702.268	832.339	564.571	842.143	631.449	1088.17	752.993	876.942	639.085	830.006	3-oxoacyl-ACP reductase	COG1028	I R Q	pfam00106	TIGR01830	Kole_0050	-313.445	203.64	373.787	990.576	1202.09	1061.22	736.796	717.626	814.967
Kole_0051	Kole_0051	144.003	162.794	105.176	61.5647	94.1494	130.713	37.4589	85.3932	88.7465	50.6469	114.122	103.856	120.071	126.942	130.415	hypothetical protein	0	0	0	0	Kole_0051	-17.9931	81.4281	83.3924	153.398	83.3702	97.9007	69.6967	65.5614	111.964
Kole_0052	Kole_0052	351.975	572.434	191.76	289.236	78.1777	148.907	25.0471	102.334	157.126	206.69	356.695	242.963	345.867	400.088	963.863	transposase IS4 family protein	0	0	pfam01609	0	Kole_0052	-101.223	231.112	252.307	462.204	240.498	177.02	181.908	122.799	294.415
Kole_0053	Kole_0053	58.5715	79.2998	52.2973	63.172	32.1481	43.5228	13.9074	16.9584	45.1087	57.8237	87.8534	85.1762	116.934	94.5635	170.977	hypothetical protein	0	0	0	0	Kole_0053	35.3079	31.2474	47.1492	68.9357	57.7347	47.7851	51.4662	33.4495	101.055
Kole_0054	Kole_0054	62.1049	98.685	57.4364	61.8472	16.8634	23.073	2.97546	7.89802	44.9113	50.7127	105.658	82.4957	122.049	93.4809	212.081	hypothetical protein	0	0	0	TIGR01643	Kole_0054	25.8576	44.4353	51.4112	80.3949	59.6418	39.805	47.812	26.6244	102.272
Kole_0055	Kole_0055	52.4538	65.902	84.8264	77.7231	35.231	50.9552	36.1049	32.4717	57.6697	64.6301	109.851	125.207	119.066	111.01	193.243	hypothetical protein	COG3472	S	pfam03235	0	Kole_0055	57.506	24.8222	62.6345	59.1779	81.2747	62.1839	61.1499	47.7191	122.137
Kole_0056	Kole_0056	46.8171	82.1157	60.1657	74.8596	27.0591	31.6596	5.6314	10.9911	53.2594	64.8802	89.1914	91.0775	120.085	103.371	236.785	hypothetical protein	COG3440	V	pfam13391	0	Kole_0056	37.7424	21.0669	43.2238	64.4664	67.5126	48.436	59.0698	33.6905	105.581
Kole_0057	Kole_0057	52.5527	108.705	40.6122	45.441	13.7268	12.8242	20.8899	8.69804	49.5583	63.9813	92.3737	49.4143	90.3215	76.8148	345.255	IstB domain protein ATP-binding protein	COG1484	L	pfam01695	0	Kole_0057	-2.52495	19.7332	19.894	80.6286	43.0266	28.151	56.7698	35.7819	69.8679
Kole_0058	Kole_0058	143.372	181.154	38.0047	107.333	51.0569	69.0495	32.5357	22.7269	77.8679	104.188	131.807	104.186	180.717	157.468	418.516	Integrase catalytic region	COG4584	L	pfam00665 pfam13551	0	Kole_0058	13.5297	63.799	65.2178	162.263	72.6688	66.361	91.0279	59.3296	142.452
Kole_0059	Kole_0059	60.5797	76.3784	63.1938	53.1146	27.4273	31.5371	8.56203	21.3901	52.3481	63.5889	86.8059	74.4185	84.893	92.184	314.777	hypothetical protein	0	0	0	0	Kole_0059	14.1688	16.4214	21.6891	68.4791	58.1542	43.8182	57.9685	36.4723	79.6557
Kole_0060	Kole_0060	17.8654	46.6485	60.1495	50.7003	14.3583	11.2962	81.5771	14.5571	63.4585	36.618	47.0259	50.0049	64.8972	56.5655	82.7623	transposase	COG3328	L	pfam00872	0	Kole_0060	11.1744	-7.98696	13.7353	32.2569	55.4249	34.1261	50.0382	49.0527	57.451
Kole_0061	Kole_0061	89.6847	93.8812	164.332	187.676	142.56	149.852	123.563	102.149	119.688	111.815	149.678	150.383	181.617	159.088	153.385	Type III site-specific deoxyribonuclease	COG3421	S	pfam04851	0	Kole_0061	34.5641	3.13186	34.7057	91.783	176.004	161.105	115.751	114.304	166
Kole_0062	Kole_0062	78.1159	82.3539	111.182	143.898	69.8267	59.9291	71.15	51.333	89.5333	106.759	115.213	122.684	159.619	133.159	209.721	DNA methylase N-4/N-6 domain protein	COG2189	L	pfam01555 pfam12564	0	Kole_0062	39.0106	2.09703	39.0669	80.2349	127.54	96.2089	98.146	79.6937	141.151
Kole_0063	Kole_0063	56.3447	77.3032	108.269	63.8449	48.8182	18.0739	23.3077	9.09821	56.7786	86.5516	102.281	102.574	150.372	117.245	322.975	DNA binding domain protein, excisionase family	0	0	pfam12728	TIGR01764	Kole_0063	44.2823	20.7744	48.9132	66.824	86.057	59.7515	71.6651	43.934	126.473
Kole_0064	Kole_0064	43.0789	92.0458	91.9183	132.442	47.8219	24.3444	0	15.1513	56.7105	60.3279	100.194	87.9206	140.325	108.304	166.596	DNA recognition and methylase subunit Mod	0	0	0	0	Kole_0064	18.758	25.7805	31.8826	67.5623	112.18	74.1316	58.5192	33.0474	114.123
Kole_0065	Kole_0065	140.825	215.418	182.575	264.792	181.88	122.842	73.1148	89.1549	124.395	152.826	150.678	141.348	209.489	236.589	514.113	IstB domain protein ATP-binding protein	COG1484	L	pfam01695	0	Kole_0065	-38.5348	34.5823	51.7771	178.121	223.683	188.022	138.61	109.873	175.419
Kole_0066	Kole_0066	155.449	195.668	232.583	273.038	146.287	100.589	79.4671	84.6665	129.28	157.562	171.887	120.089	227.932	265.052	540.263	transposase (25)	COG4584	L	pfam00665	0	Kole_0066	-60.2496	29.8452	67.2365	175.558	252.81	188.124	143.421	112.744	174.01
Kole_0067	Kole_0067	28.5692	55.415	12.1993	35.2284	13.1045	16.0374	0	11.0716	24.8377	38.8216	25.0363	25.3546	52.1675	50.0616	324.453	hypothetical protein	COG2958	S	pfam05066	0	Kole_0067	1.3482	6.87442	7.00538	41.9921	23.7139	19.1424	31.8297	18.6827	38.761
Kole_0068	Kole_0068	51.1411	138.014	39.9014	42.5351	32.524	56.6585	9.42785	73.6035	45.0326	84.3822	104.619	41.4906	125.491	123.97	480.107	hypothetical protein	0	0	0	0	Kole_0068	-3.54982	24.133	24.3927	94.5774	41.2183	42.9048	64.7074	53.1115	83.4906
Kole_0069	Kole_0069	90.9422	136.72	51.3853	73.525	17.6559	26.6843	20.7413	17.9592	52.2379	59.247	109.945	72.4012	110.893	84.3664	317.459	AAA ATPase	COG1373	R	pfam13173 pfam13635	0	Kole_0069	-6.72153	52.9632	53.388	113.831	62.4551	42.3126	55.7425	37.5464	91.6469
Kole_0070	Kole_0070	217.023	260.059	193.441	195.14	98.5554	159.411	58.7355	61.5767	82.0284	73.7686	105.244	2.15406	6.07818	97.0048	192.816	pseudo	COG2801	L	pfam00665 pfam13276	0	Kole_0070	-244.019	81.9596	257.415	238.541	194.29	161.637	77.8985	69.0273	4.11612
Kole_0071	Kole_0071	200.109	230.597	148.668	138.228	138.868	128.675	31.3089	47.9082	55.0339	84.0673	94.7536	2.06679	9.35541	103.338	358.466	transposase IS3/IS911 family protein	0	0	pfam01527	0	Kole_0071	-201.889	74.6614	215.253	215.353	143.448	138.61	69.5506	54.5796	5.7111
Kole_0072	Kole_0072	140.69	160.437	37.8942	48.5878	32.3062	38.1246	0	32.7535	38.8266	36.2019	74.0658	4.32734	3.56143	60.1652	219.143	hypothetical protein	0	0	0	0	Kole_0072	-109.23	64.3023	126.752	150.564	43.241	39.2282	37.5142	26.9455	3.94439
Kole_0073	Kole_0073	175.851	215.916	77.8252	90.6917	54.2488	64.0191	20.7693	52.2111	78.174	74.5543	89.6751	5.02715	9.87328	94.578	326.292	hypothetical protein	COG1373	R	pfam13173	0	Kole_0073	-155.476	53.311	164.362	195.883	84.2584	71.6962	76.3641	56.4272	7.45021
Kole_0074	Kole_0074	94.0551	147.286	46.3246	67.1447	19.5144	21.2013	24.5124	30.0302	61.7848	68.942	125.353	28.4211	42.7692	97.5123	350.119	AAA ATPase	COG1373	R	pfam13173 pfam13635	0	Kole_0074	-66.3647	23.2745	70.3276	120.671	56.7347	38.5462	65.3634	46.3174	35.5952
Kole_0075	Kole_0075	26.0386	47.9813	15.9555	17.7896	16.3231	34.2452	0	17.2387	16.8754	16.8197	22.2754	17.0057	62.9811	33.1274	65.0199	hypothetical protein	0	0	0	0	Kole_0075	4.87577	22.8579	23.3721	37.01	16.8725	21.0783	16.8476	12.7335	39.9934
Kole_0076	Kole_0076	26.833	100.842	19.0847	59.5801	14.0176	13.7852	0	33.3087	32.6067	46.0405	60.2569	40.6819	88.8548	80.3248	229.093	hypothetical protein	0	0	0	0	Kole_0076	3.40214	22.6382	22.8924	63.8376	39.3324	26.6169	39.3236	27.989	64.7683
Kole_0077	Kole_0077	104.642	133.243	59.1975	71.9775	46.1118	66.7043	24.1462	28.2764	66.8945	78.7442	238.107	147.441	178.738	118.799	372.234	hypothetical protein	0	0	0	0	Kole_0077	69.6796	68.4211	97.656	118.942	65.5875	60.9978	72.8194	49.5153	163.089
Kole_0078	Kole_0078	94.0132	130.52	63.8218	84.641	45.8193	52.7196	27.8918	17.7831	48.1837	55.1068	136.232	83.1106	119.964	84.7158	260.684	hypothetical protein	0	0	0	0	Kole_0078	-0.400151	61.0837	61.085	112.266	74.2314	61.7504	51.6452	37.2413	101.537
Kole_0079	Kole_0079	66.691	120.904	36.8211	53.0083	14.1179	26.8719	12.9373	18.7575	44.8462	54.201	84.4601	64.2557	98.1512	79.9212	265.387	AAA ATPase	COG1373	R	pfam13173 pfam13635	0	Kole_0079	2.72669	41.6322	41.7214	93.7977	44.9147	32.7048	49.5236	32.6855	81.2034
Kole_0080	Kole_0080	1527.22	1408.74	190.984	219.596	140.622	321.288	286.642	238.43	402.533	452.07	198.473	369.553	362.426	477.182	576.39	hypothetical protein	COG2984	R	pfam04392	0	Kole_0080	-570.06	701.396	903.839	1467.98	205.29	218.123	427.301	344.919	365.99
Kole_0081	Kole_0081	812.292	869.961	149.141	139.003	108.549	299.913	154.705	223.952	300.843	303.097	165.59	259.064	262.834	305.223	397.865	inner-membrane translocator	COG4120	R	pfam02653	0	Kole_0081	-293.88	360.177	464.858	841.126	144.072	174.152	301.97	245.649	260.949
Kole_0082	Kole_0082	886.96	890.149	156.254	206.046	107.515	210.163	130.896	160.885	263.88	255.98	138.143	229.315	213.344	291.459	439.795	ABC transporter	COG1101	R	pfam00005	0	Kole_0082	-376.697	421.965	565.646	888.554	181.15	169.995	259.93	202.91	221.329
Kole_0083	Kole_0083	223.867	281.89	60.6307	54.0804	46.5209	48.7994	52.4424	26.2028	62.1225	60.919	50.7879	62.3138	65.5304	75.9007	173.498	XRE family transcriptional regulator	COG1476	K	pfam12844	0	Kole_0083	-116.091	135.169	178.18	252.879	57.3555	52.5079	61.5208	50.4217	63.9221
Kole_0084	Kole_0084	254.435	303.555	81.3124	80.0169	18.9881	19.9181	8.56203	13.3688	63.7993	84.7852	63.0531	66.8825	113.966	85.3835	205.402	XRE family transcriptional regulator	0	0	0	0	Kole_0084	-120.327	148.469	191.107	278.995	80.6646	50.0589	74.2922	42.6288	90.4242
Kole_0085	Kole_0085	85.5011	153.139	87.8225	110.233	78.5254	65.746	102.327	85.3646	97.4745	102.999	150.712	116.12	191.002	142.681	418.545	aminotransferase class IV	COG0115	H E	pfam01063	TIGR01121	Kole_0085	33.2861	32.0536	46.2104	119.32	99.028	85.5819	100.237	97.0412	153.561
Kole_0086	Kole_0086	103.249	171.064	136.325	148.133	70.1184	32.533	51.0744	34.1776	82.2492	95.1778	158.252	124.427	224.959	144.879	383.568	hypothetical protein	0	0	0	0	Kole_0086	17.9738	67.0196	69.3879	137.156	142.229	96.7774	88.7135	65.6697	174.693
Kole_0087	Kole_0087	88.2399	142.154	96.9575	101.905	60.9478	60.6958	59.4869	43.5084	82.5509	101.656	126.338	94.039	157.341	122.679	351.416	phosphodiesterase, MJ0936 family	COG0622	R	pfam12850	TIGR00040	Kole_0087	6.15418	27.5252	28.2048	115.197	99.4313	80.1265	92.1034	71.8005	125.69
Kole_0088	Kole_0088	184.835	236.253	146.85	183.928	139.589	142.848	123.519	79.1405	105.386	118.827	289.603	180.416	218.097	166.517	313.548	plasmid pRiA4b ORF-3 family protein	0	0	pfam07929	0	Kole_0088	1.50353	102.048	102.059	210.544	165.389	153.304	112.106	106.718	199.256
Kole_0089	Kole_0089	151.738	202.557	76.2619	101.302	48.2238	53.5893	51.3722	28.2654	72.4461	93.1706	212.48	153.951	194.706	123.272	430.084	hypothetical protein	0	0	0	0	Kole_0089	32.6662	101.159	106.303	177.147	88.782	69.8443	82.8083	61.3136	174.328
Kole_0090	Kole_0090	145.09	197	93.2781	116.351	56.6601	58.6532	32.2723	35.273	93.2609	105.629	258.416	130.042	242.725	174.799	399.332	cyclase family protein	COG1878	R	pfam04199	0	Kole_0090	30.4308	82.6094	88.036	171.045	104.814	81.2355	99.4448	66.6087	186.384
Kole_0091	Kole_0091	204.757	279.567	199.766	309.477	302.371	287.719	208.557	133.286	152.439	155.631	360.604	251.336	272.728	275.224	299.918	flavin reductase domain protein FMN-binding	COG1853	R	pfam01613	0	Kole_0091	11.3241	99.1671	99.8116	242.162	254.622	274.833	154.035	162.478	262.032
Kole_0092	Kole_0092	466.134	354.323	528.374	129.213	100.729	72.801	138.869	100.169	118.836	151.407	88.3955	86.2913	150.095	120.136	342.511	argininosuccinate synthase	COG0137	E	pfam00764	TIGR00032	Kole_0092	-315.924	215.685	382.528	410.229	328.793	207.779	135.121	127.32	118.193
Kole_0093	Kole_0093	428.77	305.926	494.294	117.581	81.8747	51.7755	67.2946	96.5368	85.7832	110.93	47.3087	58.3053	97.3994	97.8046	224.747	argininosuccinate lyase	COG0165	E	pfam00206	TIGR00838	Kole_0093	-317.535	209.247	380.28	367.348	305.937	186.381	98.3567	90.1362	77.8523
Kole_0094	argC	416.45	347.723	511.795	112.535	77.2308	31.0977	83.9079	87.8566	115.993	144.279	91.8664	99.6477	172.96	120.657	396.475	argC - N- N-acetyl-gamma-glutamyl-phosphate reductase	COG0002	E	pfam01118 pfam02774	TIGR01850	argC	-274.642	208.582	344.869	382.087	312.165	183.165	130.136	108.009	136.304
Kole_0095	argJ	468.382	384.574	524.48	143.354	94.5483	36.7835	101.195	117.518	126.883	158.784	94.2172	77.2398	155.2	126.331	344.723	argJ - N-acetylglutamate synthase	COG1364	E	pfam01960	TIGR00120	argJ	-333.369	215.629	397.027	426.478	333.917	199.791	142.834	126.095	116.22
Kole_0096	Kole_0096	278.66	256.013	326.873	93.1596	85.4801	39.0855	56.3339	108.793	97.1527	94.2916	59.8209	61.9794	108.328	79.021	214.413	acetylglutamate kinase	COG0548	E	pfam00696	TIGR00761	Kole_0096	-196.948	133.703	238.044	267.336	210.017	136.15	95.7222	89.1427	85.1537
Kole_0097	Kole_0097	252.067	226.472	318.311	106.809	85.8052	43.9195	79.7125	121.516	102.202	112.85	66.6592	77.0844	115.106	85.1569	251.618	acetylornithine aminotransferase	COG4992	E	pfam00202	TIGR00707	Kole_0097	-165.868	103.145	195.323	239.269	212.56	138.711	107.526	104.07	96.095
Kole_0098	Kole_0098	82.3636	166.55	75.9699	92.3999	28.492	35.7438	54.6886	49.0388	100.757	87.6302	161.885	106.413	203.313	140.79	337.364	metal dependent phosphohydrolase	COG3437	T K	pfam01966	0	Kole_0098	34.3251	43.7193	55.5841	124.457	84.1849	58.1514	94.1938	73.0287	154.863
Kole_0099	Kole_0099	46.5632	123.481	49.6764	83.5064	136.826	211.703	80.2061	53.947	62.4762	58.1579	128.215	102.499	170.949	118.697	270.373	flavin reductase domain protein FMN-binding	COG1853	R	pfam01613	0	Kole_0099	52.4868	45.5065	69.4673	85.0223	66.5914	120.428	60.3171	63.6968	136.724
Kole_0100	Kole_0100	141.428	267.928	93.5446	128.351	101.45	121.89	29.0881	54.1525	75.883	92.8898	158.91	133.921	223.373	162.119	513.336	transposase mutator type	COG3328	L	pfam00872	0	Kole_0100	-3.01077	118.311	118.349	204.678	110.948	111.309	84.3864	63.0033	178.647
Kole_0101	Kole_0101	78.9672	106.113	46.639	53.3004	23.8569	31.2817	0	21.4158	53.1818	44.5561	95.2274	39.9447	94.241	78.3215	265.523	Rubredoxin-type Fe(Cys)4 protein	COG1773	C	pfam00301	0	Kole_0101	-16.7329	37.1537	40.7479	92.5399	49.9697	38.7695	48.869	29.7884	67.0929
Kole_0102	Kole_0102	134.805	190.879	88.2674	109.413	51.2673	41.6635	61.7306	41.7675	68.5821	86.86	92.7191	73.4509	150.298	104.113	380.573	aminotransferase class-III	COG4992	E	pfam00202	0	Kole_0102	-39.3164	70.1032	80.3756	162.842	98.8403	72.6529	77.721	64.735	111.875
Kole_0103	Kole_0103	159.799	231.51	123.21	120.329	60.9941	52.0527	77.6148	51.0955	79.1561	108.256	90.5718	67.1604	141.603	108.112	402.588	aspartate kinase	COG0527	E	pfam00696 pfam01842 pfam13840	TIGR00656 TIGR00657	Kole_0103	-81.3731	73.0115	109.326	195.654	121.77	89.1465	93.7061	79.0306	104.381
Kole_0104	Kole_0104	225.922	295.301	165.796	152.028	102.049	86.5684	79.2263	91.6537	94.2632	147.443	113.71	93.5053	182.443	136.022	478.432	tetrahydrodipicolinate succinyltransferase	COG2171	E	pfam00132 pfam08503 pfam14602	TIGR03532 TIGR00965	Kole_0104	-105.183	101.852	146.415	260.611	158.912	126.61	120.853	103.147	137.974
Kole_0105	Kole_0105	204.895	214.105	147.491	128.186	90.7011	53.7101	67.2846	43.8774	86.964	94.5912	71.0712	64.012	130.093	103.739	363.689	dihydrodipicolinate reductase	COG0289	E	pfam01113 pfam05173	TIGR00036	Kole_0105	-101.993	86.3547	133.64	209.5	137.838	105.022	90.7776	73.1793	97.0526
Kole_0106	Kole_0106	246.529	257.961	170.295	159.033	96.0205	65.6173	93.8631	68.3938	103.798	121.872	92.9678	80.738	175.005	134.544	394.385	dihydrodipicolinate synthase	COG0329	M E	pfam00701	TIGR00674	Kole_0106	-111.32	103.105	151.733	252.245	164.664	122.741	112.835	96.9817	127.872
Kole_0107	Kole_0107	170.87	200.796	86.2514	114.75	63.4178	84.0663	49.3576	56.6994	52.5406	76.2012	65.7967	62.0616	121.627	93.3396	306.555	diaminopimelate epimerase	COG0253	E	pfam01678	TIGR00652	Kole_0107	-71.7341	92.7886	117.284	185.833	100.501	87.1215	64.3709	58.6997	91.8445
Kole_0108	Kole_0108	163.89	183.606	106.995	102.97	57.611	39.7849	33.771	40.9673	70.9759	109.823	78.8812	74.3106	180.299	123.798	425.892	aspartate-semialdehyde dehydrogenase	COG0136	E	pfam01118 pfam02774	TIGR01296	Kole_0108	-35.3003	70.8932	79.1956	173.748	104.983	76.8404	90.3994	63.8843	127.305
Kole_0109	Kole_0109	6642.73	4561.8	941.134	843.492	145.04	155.381	413.278	27.3761	313.454	131.169	550.834	111.607	125.873	341.512	277.662	cold-shock DNA-binding domain protein	COG1278	K	pfam00313	0	Kole_0109	-3597.2	3790.19	5225.45	5602.27	892.313	521.262	222.311	221.319	118.74
Kole_0110	Kole_0110	163.439	186.784	328.829	337.761	278.018	280.597	91.3997	129.61	170.193	117.415	287.345	341.572	283.287	240.793	271.083	histidine kinase	COG0642	T	pfam00512 pfam02518	0	Kole_0110	74.8385	97.7263	123.09	175.112	333.295	306.301	143.804	127.155	312.429
Kole_0111	Kole_0111	145.437	186.139	208.051	199.404	147.017	143.047	113.845	129.697	190.728	155.371	316.042	473.877	417.207	203.543	330.846	response regulator receiver modulated metal dependent phosphohydrolase	COG3437	K T	pfam00072 pfam01966	TIGR00277	Kole_0111	294.519	113.835	315.752	165.788	203.728	174.38	173.05	147.41	445.542
Kole_0112	Kole_0112	19.7894	60.7763	25.0222	18.0268	18.3786	23.496	9.3231	1.45571	20.4848	20.4173	42.3233	32.8237	44.3201	32.9109	128.382	DNA methylase N-4/N-6	0	0	0	0	Kole_0112	2.38812	21.3953	21.5282	40.2828	21.5245	21.2309	20.4511	12.9202	38.5719
Kole_0113	Kole_0113	70.5901	200.117	27.2521	52.9262	20.4238	28.5655	15.349	19.6521	46.6285	41.5058	79.2788	53.7013	129.671	58.788	329.671	pseudo	COG2801	L	pfam00665 pfam13276	0	Kole_0113	-19.5743	79.7158	82.0839	135.354	40.0892	32.2919	44.0672	30.7839	91.6861
Kole_0114	Kole_0114	109.148	149.385	97.3306	369.363	40.4993	45.2778	86.503	25.6626	57.846	102.132	253.067	57.1031	190.335	177.108	68.1743	transposase IS3/IS911 family protein	0	0	pfam01527	0	Kole_0114	-68.2684	29.8565	74.5116	129.266	233.347	138.118	79.9891	68.036	123.719
Kole_0115	Kole_0115	16.8312	51.9385	12.0547	18.1197	0	4.19239	4.32515	0	9.50328	13.5902	30.9789	18.5585	36.4221	21.7568	70.4218	pseudo	COG0863	L	pfam01555	0	Kole_0115	-2.86512	21.4392	21.6298	34.3848	15.0872	8.5917	11.5467	6.85465	27.4903
Kole_0116	Kole_0116	39.0268	101.697	30.7122	44.1692	4.94246	7.7768	0	5.21969	28.1032	41.3792	71.1571	53.3303	79.4583	56.0534	195.425	DNA methylase N-4/N-6 domain protein	COG0863	L	pfam01555	0	Kole_0116	4.52101	35.5967	35.8827	70.3621	37.4407	21.9002	34.7412	18.6755	66.3943
Kole_0117	Kole_0117	119.278	238.592	66.4446	112.976	5.66464	14.4839	11.4942	1.79471	56.0009	90.8381	85.2264	94.8459	178.755	110.567	443.482	hypothetical protein	COG2165	N U	0	TIGR02532	Kole_0117	-20.5854	93.1735	95.4205	178.935	89.7104	49.8923	73.4195	40.032	136.8
Kole_0118	Kole_0118	104.542	163.365	53.3612	74.8433	22.1528	31.952	34.9616	18.7163	57.0172	80.3693	107.824	56.3242	150.598	93.223	408.765	hypothetical protein	0	0	pfam06439 pfam07963	TIGR02532	Kole_0118	-15.8197	55.6248	57.8307	133.953	64.1023	45.5774	68.6933	47.7661	103.461
Kole_0119	Kole_0119	96.343	159.096	88.1349	78.2742	43.5283	62.7829	22.081	29.8804	60.4701	51.8609	102.467	67.213	80.9758	103.279	188.048	hypothetical protein	COG2149	S	pfam02656	0	Kole_0119	-44.9839	58.1358	73.5073	127.719	83.2046	68.1801	56.1655	41.0731	74.0944
Kole_0120	Kole_0120	263.093	320.172	262.459	171.589	95.4644	94.7305	159.639	86.6335	137.44	154.412	257.671	145.008	211.009	199.47	394.37	amino acid permease-associated region	COG1113	E	pfam13520	0	Kole_0120	-110.455	120.533	163.489	291.633	217.024	156.061	145.926	134.531	178.008
Kole_0121	Kole_0121	253.689	294.285	177.321	213.317	207.334	184.805	244.731	225.999	271.202	171.993	360.218	239.767	238.695	286.53	465.487	tRNA (5-methylaminomethyl-2-thiouridylate)-methyltransferase	COG0482	J	pfam03054	TIGR00420	Kole_0121	1.0861	45.7436	45.7565	273.987	195.319	195.694	221.598	228.481	239.231
Kole_0122	Kole_0122	280.564	338.985	228.724	275.669	176.327	131.681	58.118	118.537	212.367	208.554	259.436	362.073	427.249	217.66	436.96	hypothetical protein	0	0	0	0	Kole_0122	110.206	143.504	180.939	309.774	252.197	203.101	210.46	149.394	394.661
Kole_0123	Kole_0123	872.867	987.499	644.044	865.622	879.371	870.02	588.4	300.626	358.217	349.742	318.215	467.329	472.887	439.688	530.396	extracellular solute-binding protein family 3	COG0834	E T	pfam00497	0	Kole_0123	-427.68	440.156	613.716	930.183	754.833	814.765	353.98	399.246	470.108
Kole_0124	Kole_0124	320.263	350.936	292.065	485.939	587.317	613.726	255.372	225.952	195.555	220.383	245.761	289.883	398.055	290.116	467.26	polar amino acid ABC transporter, inner membrane subunit	COG0765	E	pfam00528	TIGR01726	Kole_0124	-29.074	131.608	134.781	335.599	389.002	494.762	207.969	224.315	343.969
Kole_0125	Kole_0125	279.9	286.021	271.305	476.097	706.361	698.762	430.967	261.009	176.223	176.575	194.984	228.816	305.978	233.674	392.471	ABC transporter	COG1126	E	pfam00005	0	Kole_0125	-67.5298	98.9824	119.824	282.961	373.701	538.131	176.399	261.193	267.397
Kole_0126	Kole_0126	177.225	233.296	214.421	354.527	244.436	212.549	126.794	114.71	152.122	163.338	139.197	176.427	249.712	200.098	377.235	polar amino acid ABC transporter, inner membrane subunit	COG0765	E	pfam00528	TIGR01726	Kole_0126	-40.789	45.2489	60.9197	205.26	284.474	256.483	157.73	139.241	213.07
Kole_0127	Kole_0127	194.721	278.465	307.58	575.755	444.181	447.247	300.992	156.482	228.426	251.369	192.872	207.574	325.225	310.592	526.889	histidine ammonia-lyase	COG2986	E	pfam00221	TIGR01225	Kole_0127	-81.9447	-13.1877	82.9991	236.593	441.668	443.691	239.898	234.317	266.4
Kole_0128	Kole_0128	132.609	195.882	108.046	110.112	79.9328	115.71	73.5275	80.3644	123.956	112.84	195.473	147.992	242.031	175.199	355.48	TetR family transcriptional regulator	COG1309	K	pfam00440	0	Kole_0128	43.0799	62.7751	76.1354	164.246	109.079	103.45	118.398	97.6718	195.011
Kole_0129	Kole_0129	77.8382	152.9	62.9405	55.883	9.64878	9.75989	33.5632	32.3168	63.0577	66.5781	113.426	139.09	168.67	97.7453	224.79	hypothetical protein	0	0	0	0	Kole_0129	60.4561	72.2132	94.179	115.369	59.4118	34.558	64.8179	48.879	153.88
Kole_0130	Kole_0130	71.6671	142.599	47.3551	58.1237	9.66166	6.84104	7.84186	28.1619	62.5533	75.0404	105.61	119.925	174.677	103.808	311.391	hypothetical protein	COG2834	M	0	0	Kole_0130	59.4255	56.9864	82.3337	107.133	52.7394	30.4954	68.7968	43.3994	147.301
Kole_0131	Kole_0131	82.8492	165.281	52.2322	63.9345	8.07304	7.05704	1.82013	26.4302	60.5098	74.348	112.372	94.7197	176.758	99.268	422.144	major facilitator superfamily MFS 1	COG2814	G	pfam07690	TIGR00711	Kole_0131	28.5894	64.8271	70.8513	124.065	58.0834	32.8242	67.4289	40.777	135.739
Kole_0132	Kole_0132	129.567	195.225	116.645	141.399	72.8694	65.2524	50.489	50.3034	96.006	110.111	157.409	140.194	206.379	148.948	449.134	TrkA-N domain protein	COG0569	P	pfam02080 pfam02254 pfam07885	0	Kole_0132	14.8181	67.3438	68.9548	162.396	129.022	99.0416	103.059	76.7275	173.287
Kole_0133	Kole_0133	511.099	520.814	415.833	540.182	454.048	402.552	309.675	200.634	240.843	289.477	458.362	268.468	340.327	345.186	523.598	UvrD/REP helicase	COG0210	L	pfam00580 pfam13361	0	Kole_0133	-224.936	182.001	289.345	515.957	478.008	453.154	265.16	260.157	304.397
Kole_0134	hppA	352.737	372.982	457.004	751.448	1172.02	715.141	750.999	387.433	297.936	452.106	471.87	274.017	347.564	307.448	469.841	hppA - H+ translocating pyrophosphate synthase (pyrophosphate-energized proton pump)	COG3808	C	pfam03030	TIGR01104	hppA	-178.178	-64.4613	189.48	362.86	604.226	773.903	375.021	472.118	310.791
Kole_0135	Kole_0135	906.819	823.021	2605.93	2819.07	2691.12	2344.61	3902.54	1950.57	1666.19	2413.57	627.878	764.418	4095.4	3021.22	341.688	nucleic acid binding OB-fold tRNA/helicase-type	0	0	0	0	Kole_0135	296.652	-757.827	813.821	864.92	2712.5	2615.18	2039.88	2483.22	2429.91
Kole_0136	Kole_0136	958.724	899.992	2600.63	3190.74	2245.56	1572.04	2244.54	1310.61	1466.03	2034.15	467.068	465.21	2465.33	2983.66	304.173	nuclease (SNase domain protein)	COG1525	L	pfam00565	0	Kole_0136	-687.302	-790.83	1047.76	929.358	2895.68	2402.24	1750.09	1763.83	1465.27
Kole_0137	Kole_0137	1280.96	1212.5	4138.03	6216.8	5293.79	4326.74	4150.04	2976.74	3274.93	4697.9	858.286	1579.36	7411.38	7703.81	497.883	hypothetical protein	0	0	0	0	Kole_0137	839.351	-2011.09	2179.22	1246.73	5177.42	4993.84	3986.41	3774.9	4495.37
Kole_0138	Kole_0138	248.4	335.535	163.182	227.426	192.368	267.963	138.224	95.1449	117.168	149.036	238.424	135.155	217.619	220.43	599.901	transposase IS116/IS110/IS902 family protein	0	0	pfam01548 pfam02371	0	Kole_0138	-95.8669	121.822	155.02	291.968	195.304	212.735	133.102	124.893	176.387
Kole_0139	Kole_0139	199.893	274.317	118.112	143.395	79.3622	106.8	42.3777	38.3779	59.9161	42.7714	132.527	60.612	80.5819	103.22	231.955	excinuclease ABC subunit C	COG2827	L	pfam01541	0	Kole_0139	-139.997	136.985	195.868	237.105	130.753	111.917	51.3438	45.8608	70.5969
Kole_0140	Kole_0140	771.739	877.922	363.212	486.596	287.22	494.516	94.9901	163.459	242.176	253.625	566.174	211.196	279.808	391.903	1043.08	RNA-directed DNA polymerase (Reverse transcriptase)	COG3344	L	pfam00078 pfam08388	0	Kole_0140	-456.019	393.804	602.524	824.83	424.904	407.886	247.9	188.562	245.502
Kole_0141	Kole_0141	44.2657	80.8106	34.1903	46.2529	38.0873	51.3678	22.081	20.6864	29.5319	46.2543	35.6407	24.2939	107.968	50.6654	112.829	hypothetical protein	0	0	0	0	Kole_0141	0.466975	25.8349	25.8392	62.5382	40.2216	42.4746	37.8931	29.6384	66.1308
Kole_0142	Kole_0142	100.446	164.3	108.925	102.425	115.911	96.1201	25.4266	47.6415	76.5145	117.42	219.312	106.304	127.78	175.026	385.368	hypothetical protein	0	0	0	0	Kole_0142	-11.9131	30.7286	32.957	132.373	105.675	105.845	96.9671	66.7506	117.042
Kole_0143	Kole_0143	225.738	275.993	228.363	269.949	340.79	271.653	390.727	287.704	235.641	285.717	496.537	239.992	278.329	287.887	422.261	membrane protein-like protein	COG4907	S	pfam09972	0	Kole_0143	3.8359	-14.4102	14.912	250.866	249.156	277.689	260.679	299.947	259.161
Kole_0144	Kole_0144	325.801	354.008	295.76	351.193	307.618	323.346	450.237	261.229	266.868	322.985	643.624	266.818	303.677	338.189	398.795	Ferroxidase	COG1528	P	pfam00210	0	Kole_0144	-56.962	19.9906	60.368	339.905	323.476	319.479	294.926	325.33	285.248
Kole_0145	Kole_0145	177.214	219.089	104.488	105.156	57.4332	65.4102	28.8572	36.0462	97.1228	111.386	151.155	128.706	215.872	142.418	493.498	FAD dependent oxidoreductase	COG0644	C	pfam01494 pfam04820	0	Kole_0145	1.73127	92.2822	92.2985	198.152	104.822	83.122	104.255	68.3531	172.289
Kole_0146	Kole_0146	337.922	356.155	211.166	224.878	174.83	226.907	131.704	102.158	137.994	172.732	185.365	157.99	232.548	220.649	587.426	aminotransferase class I and II	COG1168	E	pfam00155	0	Kole_0146	-117.047	148.127	188.79	347.039	218.022	209.445	155.363	136.147	195.269
Kole_0147	Kole_0147	106.921	157.126	68.5308	78.2481	31.0518	24.4295	33.809	29.2742	48.4472	64.3832	76.585	79.1286	113.131	81.9155	259.001	ABC transporter	COG1108	P	pfam00950	0	Kole_0147	-18.9637	67.4569	70.0718	132.023	73.3895	50.5651	56.4152	43.9784	96.1298
Kole_0148	Kole_0148	67.2839	109.397	72.4104	63.274	19.8489	26.0264	36.9195	31.4434	64.4471	75.1001	77.8749	86.7777	146.788	87.3783	266.842	ABC transporter	COG1121	P	pfam00005	0	Kole_0148	29.0166	31.6476	42.9364	88.3406	67.8422	45.3899	69.7736	51.9775	116.783
Kole_0149	Kole_0149	81.3863	173.257	72.7214	74.7527	20.4643	23.8723	14.3188	29.9589	81.7996	92.1641	140.692	128.865	226.376	131.924	406.254	periplasmic solute binding protein	COG0803	P	pfam01297	0	Kole_0149	61.544	63.3371	88.3134	127.322	73.7371	47.9527	86.9818	54.5603	177.621
Kole_0150	Kole_0150	63.3777	120.424	50.3841	63.6239	8.10822	11.6949	5.48418	12.8445	56.0583	74.6719	107.883	107.401	166.852	100.669	271.679	ferric uptake regulator, Fur family	COG0735	P	pfam01475	0	Kole_0150	55.4646	45.53	71.7587	91.9007	57.004	33.4528	65.3651	37.2647	137.127
Kole_0151	Kole_0151	103.195	178.192	67.4019	75.2191	15.9046	34.6281	73.5507	54.14	84.0298	103.333	111.146	111.969	183.487	110.346	370.887	hypothetical protein	0	0	0	0	Kole_0151	27.4504	52.1812	58.961	140.693	71.3105	48.2884	93.6814	78.7634	147.728
Kole_0152	Kole_0152	122.021	154.754	66.7589	58.783	30.2376	39.8625	106.129	82.8548	77.6234	99.1567	86.654	112.386	148.201	100.098	298.72	ABC transporter	COG1131	V	pfam00005	0	Kole_0152	21.3212	51.3094	55.563	138.388	62.7709	48.9105	88.3901	91.4409	130.293
Kole_0153	Kole_0153	130.32	189.919	95.3674	92.3323	18.7308	31.1727	122.792	56.6054	97.4745	125.826	118.564	97.7849	174.324	123.588	448.929	ABC transporter	COG1131	V	pfam00005	0	Kole_0153	-8.99891	41.1108	42.0842	160.12	93.8499	59.4008	111.65	100.674	136.055
Kole_0154	Kole_0154	67.2839	117.458	63.7489	56.2436	21.503	23.4237	46.9884	68.1274	48.0949	58.8018	61.6227	58.3441	94.8196	71.0875	143.595	GntR family transcriptional regulator	COG1725	K	pfam00392	0	Kole_0154	-11.0266	35.9828	37.6344	92.371	59.9962	41.2298	53.4483	55.5031	76.5819
Kole_0155	Kole_0155	90.4767	145.998	71.1122	73.1242	16.8947	17.7222	19.5894	30.0772	78.2867	94.1938	115.277	92.6759	149.442	125.337	369.85	hypothetical protein	0	0	pfam12730	0	Kole_0155	14.1669	34.5981	37.3863	118.237	72.1182	44.7134	86.2402	55.5368	121.059
Kole_0156	Kole_0156	71.2885	98.6073	59.3349	69.7296	28.4905	31.3802	128.835	70.1493	82.9983	87.7573	142.966	67.9654	87.0448	105.535	199.984	DNA polymerase beta domain protein region	0	0	pfam01909	0	Kole_0156	-1.53229	-5.49903	5.70853	84.9479	64.5323	47.2338	85.3778	92.435	77.5051
Kole_0157	Kole_0157	261.155	352.387	80.9356	156.257	47.453	59.9993	226.964	314.649	517.742	437.451	213.004	42.3749	141.99	584.505	348.455	hypothetical protein	COG3862	S	pfam07892	0	Kole_0157	-149.157	-291.485	327.432	306.771	118.596	86.1612	477.597	374.202	92.1826
Kole_0158	Kole_0158	322.955	375.253	130.238	202.31	157.698	189.447	727.337	583.378	619.333	601.428	293.291	84.9403	169.983	672.72	535.079	FAD-dependent pyridine nucleotide-disulfide oxidoreductase	COG1249	C	pfam00070 pfam07992	0	Kole_0158	-152.136	-399.221	427.227	349.104	166.274	169.923	610.38	632.869	127.462
Kole_0159	Kole_0159	309.773	386.638	127.767	165.775	90.5109	125.205	316.831	416.418	583.724	526.603	352.811	123.153	249.212	613.904	661.11	FAD dependent oxidoreductase	COG0579	R	pfam01266 pfam04324	0	Kole_0159	-88.382	-308.872	321.268	348.206	146.771	127.314	555.163	460.894	186.182
Kole_0160	Kole_0160	60.0611	102.684	60.6644	99.4279	52.2933	54.4326	55.5033	20.9011	72.0487	67.1481	109.349	76.8707	125.052	101.134	237.801	DeoR family transcriptional regulator	COG1349	K G	pfam00455 pfam08220	0	Kole_0160	14.1421	17.7524	22.6968	81.3724	80.0462	66.7045	69.5984	53.9003	100.961
Kole_0161	Kole_0161	54.5914	116.185	65.0445	103.084	66.5433	66.0631	99.6607	37.1458	65.7235	72.5472	98.2679	59.4222	133.615	96.1792	258.937	photosystem I assembly BtpA	COG0434	R	pfam03437	TIGR00259	Kole_0161	-0.665475	18.0354	18.0477	85.388	84.0643	75.1838	69.1353	68.7693	96.5187
Kole_0162	Kole_0162	69.8724	147.81	60.3434	87.1437	42.6258	45.099	31.8134	27.01	56.7945	80.0831	98.4869	72.847	156.636	93.7024	332.867	carbohydrate kinase FGGY	COG1070	G	pfam00370 pfam02782	0	Kole_0162	7.40221	42.6334	43.2712	108.841	73.7435	58.803	68.4388	48.9252	114.741
Kole_0163	Kole_0163	90.7013	212.644	67.9143	92.1824	18.0131	23.4139	28.605	9.42905	77.1218	111.064	148.452	93.3657	186.058	125.099	460.239	short-chain dehydrogenase/reductase SDR	COG1028	I R Q	pfam00106	0	Kole_0163	1.93838	53.1556	53.1909	151.673	80.0484	50.3809	94.0931	56.5551	139.712
Kole_0164	Kole_0164	91.7245	193.676	71.758	86.8444	5.28218	17.81	15.3117	5.25969	78.1103	88.0581	152.302	101.077	203.808	114.317	426.999	binding-protein-dependent transport systems inner membrane component	COG0395	G	pfam00528	0	Kole_0164	20.6809	66.737	69.8679	142.7	79.3012	45.4236	83.0842	46.6849	152.442
Kole_0165	Kole_0165	66.2779	121.492	46.0851	73.2204	25.0469	39.0241	11.9584	12.4479	43.2206	63.5734	72.9851	69.2923	112.071	70.7075	279.112	extracellular solute-binding protein family 1	COG1653	G	pfam01547	0	Kole_0165	4.76575	39.9592	40.2424	93.8849	59.6528	45.8441	53.397	32.8001	90.6816
Kole_0166	Kole_0166	52.4618	57.964	28.1936	45.3694	13.1827	22.9259	2.8157	8.7929	23.6708	32.4401	44.5957	43.3702	74.9574	48.4552	165.335	binding-protein-dependent transport systems inner membrane component	COG1175	G	pfam00528	0	Kole_0166	9.18468	30.1656	31.5329	55.2129	36.7815	27.4179	28.0555	16.9299	59.1638
Kole_0167	Kole_0167	47.5559	87.7798	34.2433	44.5429	8.01393	20.1755	6.50449	4.06245	41.3218	48.9272	65.9456	61.9023	118.825	64.578	254.906	inositol monophosphatase	COG0483	G	pfam00459	0	Kole_0167	28.5167	32.4755	43.2188	67.6678	39.3931	26.7439	45.1245	25.204	90.3636
Kole_0168	Kole_0168	166.011	176.465	82.2846	84.125	44.7979	55.1253	65.2617	39.3043	75.7049	112.739	97.3436	90.7781	143.09	131.643	389.185	glycerol-3-phosphate responsive antiterminator, GlpP	COG1954	K	pfam04309	0	Kole_0168	-24.3261	60.8499	65.5322	171.238	83.2048	66.5832	94.2219	73.2524	116.934
Kole_0169	Kole_0169	2128.6	1820.04	2952.45	2792.51	2911.36	2587.21	2203.97	2498.04	2331.23	2333.5	2676.53	2410.95	1904.77	2434.5	991.059	Fibronectin type III domain protein	0	0	0	0	Kole_0169	-172.901	-298.066	344.584	1974.32	2872.48	2810.88	2332.37	2341.69	2157.86
Kole_0170	Kole_0170	378.42	357.034	529.694	511.765	573.006	575.15	302.301	402.422	286.2	290.976	498.301	242.624	329.001	508.769	400.101	hypothetical protein	0	0	0	0	Kole_0170	-186.892	56.2061	195.16	367.727	520.729	547.404	288.588	320.475	285.813
Kole_0171	Kole_0171	124.086	167.231	99.5935	140.486	82.8385	66.2316	40.9973	65.7205	101.046	130.12	208.997	154.863	219.022	169.566	447.615	sugar transferase	COG2148	M	pfam02397	0	Kole_0171	48.138	45.5651	66.2831	145.659	120.04	97.2873	115.583	84.471	186.943
Kole_0172	Kole_0172	1972.17	1810.33	1788.27	2072.16	2284.25	2239.21	1702.54	1892.65	1784.03	2182.26	2201.39	2750.09	2513.29	2106.04	761.227	hydrogenase, Fe-only	COG1034 COG4624	C R	pfam02256 pfam02906 pfam10588 pfam13183 pfam13510	TIGR02512	Kole_0172	867.238	177.645	885.245	1891.25	1930.21	2095.97	1983.15	1890.37	2631.69
Kole_0173	Kole_0173	578.314	561.842	436.139	431.38	461.554	370.72	600.704	605.61	545.014	556.129	202.318	437.921	507.81	437.939	527.954	leucyl-tRNA synthetase	COG0495	J	pfam00133 pfam08264 pfam13603	TIGR00396	Kole_0173	-45.75	-21.3033	50.4667	570.078	433.759	424.948	550.572	576.864	472.866
Kole_0174	Kole_0174	138.947	215.916	141.211	145.988	66.537	68.3538	60.253	52.6147	90.6042	148.101	118.64	106.803	224.901	131.359	405.286	major facilitator superfamily MFS 1	COG2814	G	pfam07690	0	Kole_0174	-19.6767	54.7075	58.1385	177.431	143.599	105.522	119.353	87.8932	165.852
Kole_0175	Kole_0175	2559.72	2369.96	2862.21	3861.88	3787.81	5049.16	5068.28	4197.42	5362.23	6547.12	3704.59	2877.13	4393.36	5206.1	1168.39	extracellular solute-binding protein family 1	COG1653	G	pfam13416	0	Kole_0175	773.247	-3611.94	3693.78	2464.84	3362.04	3890.26	5954.68	5293.76	3635.24
Kole_0176	Kole_0176	440.671	425.401	384.858	388.877	359.165	236.451	337.362	360.627	327.657	455.065	503.953	237.93	284.327	439.335	479.842	dephospho-CoA kinase	COG0237	H	pfam01121	TIGR00152	Kole_0176	-172.303	-33.1513	175.463	433.036	386.867	342.338	391.361	370.177	261.128
Kole_0177	Kole_0177	540.317	517.551	410.693	419.275	211.406	241.256	216.841	331.216	442.22	488.339	519.293	292.509	242.017	446.793	297.209	hypothetical protein	0	0	0	0	Kole_0177	-220.774	-41.6873	224.676	528.934	414.984	320.657	465.28	369.654	267.263
Kole_0178	Kole_0178	766.293	758.823	569.868	578.028	723.203	634.536	827.99	750.301	537.801	671.178	630.748	405.258	401.893	653.07	513.487	glucose-6-phosphate isomerase	COG0166	G	pfam00342	0	Kole_0178	-299.796	18.4674	300.364	762.558	573.948	626.409	604.489	696.817	403.575
Kole_0179	Kole_0179	659.646	639.751	459.922	509.178	724.263	741.028	598.641	775.359	411.103	445.256	519.76	306.103	340.565	482.837	423.267	adenine phosphoribosyltransferase	COG0503	F	pfam00156	TIGR01090	Kole_0179	-280.669	106.043	300.033	649.698	484.55	608.598	428.179	557.59	323.334
Kole_0180	Kole_0180	1090.21	950.321	1299.76	1291.37	1077.66	902.05	783.14	1297.44	1698.38	2140.18	2703.05	2480.8	2027.9	2260.98	1219.52	NADH dehydrogenase (ubiquinone) 24 kDa subunit	COG1905	C	pfam01257	0	Kole_0180	1325.32	-505.479	1418.44	1020.27	1295.56	1142.71	1919.28	1479.79	2254.35
Kole_0181	Kole_0181	1280.81	1268.84	1414.72	1595.59	1230.71	1243.22	1145.41	1723.98	2125.46	2721.46	3341.52	2861.82	2573.28	2534.14	1474.15	NADP-reducing hydrogenase, subunit B	COG3411	C	0	0	Kole_0181	1565.9	-726.281	1726.13	1274.83	1505.15	1371.06	2423.46	1929.08	2717.55
Kole_0182	Kole_0182	996.56	949.39	1305	1395.05	2675.81	1716.66	2050.15	3485.2	1924.73	2543.15	2755.95	2748.11	2560.05	2056.35	1188.02	NADH dehydrogenase (quinone)	COG1894	C	pfam01257 pfam01512 pfam10531 pfam10589 pfam13237	0	Kole_0182	1736.24	-746.867	1890.06	972.975	1350.03	1773.13	2233.94	2500.81	2654.08
Kole_0183	Kole_0183	831.036	771.699	1214.16	1206.35	1715.61	1112.51	1418.44	1732.04	1418.51	1824.72	1958.96	1539.71	1395.4	1064.02	796.767	NADH dehydrogenase (ubiquinone) 24 kDa subunit	COG1905	C	pfam01257	TIGR01958	Kole_0183	571.657	-661.292	874.128	801.368	1210.25	1312.16	1621.61	1598.43	1467.56
Kole_0184	Kole_0184	859.555	831.854	1270.52	1216.06	1662.88	1684.48	1344.08	1922.27	1741.21	2028.56	2241.25	1962.07	1702.52	1165.32	869.475	NADH dehydrogenase (quinone)	COG1894	C	pfam01512 pfam10531 pfam10589	0	Kole_0184	950.634	-763.25	1219.12	845.704	1243.29	1458.49	1884.89	1759.03	1832.3
Kole_0185	Kole_0185	250.617	227.298	267.749	232.407	141.864	156.728	113.306	166.876	213.267	274.38	161.879	245.616	202.56	217.824	267.603	hypothetical protein	0	0	pfam01464	0	Kole_0185	-16.0816	-11.1416	19.5641	238.958	250.078	199.687	243.823	191.957	224.088
Kole_0186	Kole_0186	243.286	272.827	289.473	307.942	225.48	181.648	205.971	224.332	269.505	288.068	188.198	256.146	280.443	241.219	400.778	alpha amylase catalytic region	COG0366	G	pfam00128	0	Kole_0186	-14.0941	-21.9532	26.088	258.057	298.708	251.136	278.786	246.969	268.295
Kole_0187	Kole_0187	149.39	224.854	132.187	151.991	150.678	144.591	134.362	178.111	161.888	169.187	130.013	146.621	211.172	155.117	468.788	hypothetical protein	COG0697	E G R	pfam00892	0	Kole_0187	0.267812	16.7721	16.7743	187.122	142.089	144.862	165.537	160.887	178.896
Kole_0188	Kole_0188	192.72	193.807	107.562	116.644	71.6226	62.7269	43.8734	107.894	133.597	139.945	154.356	129.726	254.747	187.302	480.662	methylated-DNA/protein-cysteine methyltransferase	COG0350	L	pfam01035	TIGR00589	Kole_0188	21.3946	60.2176	63.9053	193.263	112.103	89.6387	136.771	106.327	192.237
Kole_0189	Kole_0189	263.381	325.406	153.827	196.237	121.696	81.3324	205.124	140.5	194.865	180.135	202.171	198.237	280.255	210.543	379.75	chromosome segregation protein SMC	COG1196	D	pfam02463 pfam06470	TIGR02168	Kole_0189	-15.2098	92.5384	93.7801	294.394	175.032	138.273	187.5	180.156	239.246
Kole_0190	Kole_0190	230.97	298.032	108.64	165.718	82.1131	82.7267	79.1132	89.464	121.84	155.679	174.614	149.289	255.609	205.857	490.622	Radical SAM domain protein	COG1243	K B	pfam04055	0	Kole_0190	-22.2197	107.098	109.379	264.501	137.179	109.799	138.759	111.524	202.449
Kole_0191	Kole_0191	46.5632	80.4392	30.5701	29.8237	3.04058	9.56852	12.3394	5.78004	30.6487	46.9963	33.6097	48.8735	75.4186	54.4481	147.476	hypothetical protein	0	0	0	0	Kole_0191	8.95184	25.5717	27.0933	63.5012	30.1969	18.2507	38.8225	23.9411	62.1461
Kole_0192	Kole_0192	171.297	329.804	83.7051	119.409	29.1117	27.0674	4.02758	11.9485	62.9722	130.259	102.118	85.9653	215.168	136.132	494.849	LVIVD repeat protein	COG5276	S	pfam08309	0	Kole_0192	-64.6401	121.045	137.223	250.551	101.557	64.8234	96.6155	52.3018	150.566
Kole_0193	Kole_0193	15.6232	30.304	0	3.55792	10.8821	4.28065	0	27.5819	12.6565	18.9222	17.8203	14.5763	41.9874	13.6407	99.4422	hypothetical protein	0	0	0	0	Kole_0193	11.8904	9.05338	14.9448	22.9636	1.77896	4.68016	15.7894	14.7902	28.2819
Kole_0194	Kole_0194	50.2817	133.919	39.9935	39.0606	8.00015	10.9096	0	0.675911	35.5646	58.3231	64.6313	72.3928	123.177	74.1131	268.245	pseudo	COG1373	R	pfam13173	0	Kole_0194	19.1534	50.2886	53.8126	92.1001	39.5271	24.491	46.9438	23.6409	97.785
Kole_0195	Kole_0195	0	0	0	0	0	4.92924	0	7.94025	0	0	0	0	0	0	2.2021	hypothetical protein	0	0	0	0	Kole_0195	0	0	0	0	0	1.23231	0	1.98506	0
Kole_0196	Kole_0196	99.3507	172.341	78.4841	113.679	19.4101	29.8772	41.0977	77.0042	91.9364	147.722	119.196	106.258	198.161	176.51	526.778	cytochrome c biogenesis protein transmembrane region	COG0785	O	pfam02683	0	Kole_0196	21.9001	17.1105	27.7918	135.846	96.0816	60.3626	119.829	89.4401	152.21
Kole_0197	Kole_0197	115.584	177.913	75.1177	100.503	30.1905	42.4656	22.2764	38.8405	73.0645	94.7413	78.2794	75.569	138.171	135.976	368.17	Thioredoxin-related protein-like protein	COG2143	O	pfam13098	0	Kole_0197	-27.016	49.2079	56.1363	146.748	87.8105	62.0693	83.9029	57.2307	106.87
Kole_0198	Kole_0198	225.541	311.526	234.052	233.122	161.151	124.391	169.667	129.569	248.136	285.503	379.665	234.186	307.121	258.356	567.996	hypothetical protein	COG1814	S	pfam01988	0	Kole_0198	3.68952	-1.56439	4.00748	268.533	233.587	188.179	266.82	208.219	270.653
Kole_0199	Kole_0199	133.157	216.937	96.7512	128.729	79.1845	63.1624	44.6319	77.3541	117.679	123.665	172.445	113.923	160.643	142.191	384.993	Appr-1-p processing domain protein	COG2110	R	pfam01661	0	Kole_0199	-21.281	40.6676	45.8992	175.047	112.74	91.9566	120.672	90.8325	137.283
Kole_0200	Kole_0200	356.113	406.566	425.336	279.872	194.773	289.575	101.338	180.065	195.748	184.682	174.814	478.53	426.959	187.27	472	ammonium transporter	COG0004	P	pfam00909	TIGR00836	Kole_0200	83.2405	258.586	271.653	381.34	352.604	297.389	190.215	165.458	452.745
Kole_0201	Kole_0201	144.721	227.575	158.458	190.482	130.432	135.301	196.046	113.26	147.581	210.374	174.04	185.28	275.063	210.729	483.896	recombination factor protein RarA	COG2256	L	pfam00004 pfam12002	0	Kole_0201	37.3271	18.8274	41.8065	186.148	174.47	153.668	178.978	166.815	230.171
Kole_0202	Kole_0202	236.338	282.998	358.047	375.893	582.087	390.603	646.679	368.008	268.045	352.652	250.705	295.178	350.971	272.851	504.751	NAD-dependent epimerase/dehydratase	COG1087	M	pfam01370	0	Kole_0202	4.39631	-36.738	37.0001	259.668	366.97	426.657	310.348	408.846	323.075
Kole_0203	Kole_0203	254.027	309.572	284.415	349.702	303.181	236.177	407.437	211.638	213.113	259.271	187.199	198.392	325.46	253.477	560.742	phage SPO1 DNA polymerase-related protein	COG1573	L	pfam03167	TIGR00758	Kole_0203	-61.0433	33.8455	69.7983	281.799	317.059	293.369	236.192	272.865	261.926
Kole_0204	Kole_0204	133.75	190.748	125.761	163.679	126.705	141.375	106.386	107.169	128.023	126.839	127.98	129.696	197.013	160.92	382.17	permease YjgP/YjgQ family protein	COG0795	R	pfam03739	0	Kole_0204	-2.3898	35.3167	35.3975	162.249	144.72	139.38	127.431	117.104	163.355
Kole_0205	Kole_0205	339.246	388.836	233.599	274.499	141.42	132.385	159.825	118.537	200.222	190.569	152.804	190.628	268.387	219.904	417.141	phosphate uptake regulator, PhoU	COG0704	P	pfam01895	0	Kole_0205	-108.361	129.089	168.541	364.041	254.049	195.476	195.395	167.288	229.508
Kole_0206	Kole_0206	345.055	345.116	285.988	236.479	403.745	401.043	390.553	348.259	245.721	233.58	179.143	236.666	281.807	232.381	351.191	ATP-NAD/AcoX kinase	COG0061	G	pfam01513	0	Kole_0206	-63.8969	86.1027	107.222	345.086	261.233	331.814	239.651	304.528	259.236
Kole_0207	Kole_0207	552.609	514.215	415.1	353.308	237.968	176.476	269.139	191.577	399.278	383.641	231.58	376.234	331.146	375.836	382.542	hypothetical protein	0	0	pfam02325	0	Kole_0207	-118.435	90.1832	148.862	533.412	384.204	295.713	391.459	310.909	353.69
Kole_0208	Kole_0208	580.411	508.35	474.743	450.144	627.512	517.872	973.625	551.558	456.644	525.948	243.328	459.699	439.25	495.246	491.312	Holliday junction DNA helicase RuvB	COG2255	L	pfam05491 pfam05496	TIGR00635	Kole_0208	-56.4489	19.1282	59.6018	544.381	462.444	517.568	491.296	626.944	449.475
Kole_0209	Kole_0209	645.325	593.062	529.294	493.967	495.65	368.156	1149.13	667.174	635.156	666.089	287.564	667.324	640.894	603.34	371.235	asparaginyl-tRNA synthetase	COG0017	J	pfam00152 pfam01336	TIGR00457	Kole_0209	101.929	-19.3809	103.755	619.194	511.63	471.767	650.622	779.387	654.109
Kole_0210	Kole_0210	1687.4	1481.04	898.681	1131.8	1381.65	1623.16	1141.58	1334.04	1014.36	916.892	480.814	1484.59	1088.06	1067.52	340.891	S-layer domain protein	COG1196	D	pfam00395	0	Kole_0210	43.0078	569.065	570.688	1584.22	1015.24	1258.82	965.627	1101.72	1286.33
Kole_0211	Kole_0211	655.857	604.467	667.319	473.431	423.997	243.448	708.682	427.788	496.114	510.807	205.754	467.041	493.98	460.808	496.901	aspartyl-tRNA synthetase	COG0173	J	pfam00152 pfam01336 pfam02938	TIGR00459	Kole_0211	-150.732	93.4948	177.373	630.162	570.375	452.049	503.46	535.848	480.511
Kole_0212	Kole_0212	715.883	686.774	716.872	544.542	644.099	413.783	703.744	572.961	506.806	548.211	216.102	384.156	398.093	494.118	357.319	cytidylate kinase	COG0283	F	pfam02224	TIGR00017	Kole_0212	-321.92	75.5923	330.676	701.328	630.707	579.824	527.509	582.93	391.125
Kole_0213	Kole_0213	772.05	604.661	626.585	500.56	452.935	416.727	420.943	416.266	432.961	338.546	178.069	227.859	232.887	463.614	237.694	hydroxymethylbutenyl pyrophosphate reductase	COG0761	M I	pfam02401	TIGR00216	Kole_0213	-446.95	163.98	476.082	688.355	563.573	499.202	385.754	402.179	230.373
Kole_0214	Kole_0214	1240.55	1048.22	1299.83	836.452	1023.69	746.612	1584.44	1497.63	1159.28	1034.02	294.564	453.206	490.869	845.301	328.597	RNA binding S1 domain protein	COG0539	J	pfam00575	TIGR00717	Kole_0214	-726.883	-190.863	751.524	1144.38	1068.14	976.648	1096.65	1318.84	472.037
Kole_0215	engA	562.858	509.057	637.004	453.213	489.595	387.752	710.281	778.691	692.291	626.165	163.943	290.287	361.964	544.924	409.934	engA - GTP-binding protein	COG1160	R	pfam01926 pfam14714	TIGR03594 TIGR00231	engA	-252.283	-213.255	330.34	535.957	545.108	491.891	659.228	701.857	326.125
Kole_0216	Kole_0216	440.504	393.539	374.361	276.252	266.402	218.19	371.131	674.597	547.233	362.979	164.003	221.027	254.779	386.98	312.688	hypothetical protein	COG0344	S	pfam02660	TIGR00023	Kole_0216	-156.957	-104.117	188.35	417.021	325.307	283.801	455.106	488.985	237.903
Kole_0217	Kole_0217	382.262	364.52	988.287	1257.66	1106.68	733.747	808.896	786.085	884.046	830.55	638.199	383.878	320.58	508.757	298.519	ATP synthase F1, epsilon subunit	COG0355	C	pfam02823	TIGR01216	Kole_0217	-377.003	-569.163	682.699	373.391	1122.97	1021.59	857.298	827.394	352.229
Kole_0218	Kole_0218	644.586	625.145	1919.14	2129.69	3895.96	3673.07	2489.5	2787.57	1770.77	1590.61	1356.62	1005.95	746.429	907.259	588.712	F0F1 ATP synthase subunit beta	COG0055	C	pfam00006 pfam00306 pfam02874	TIGR01039	Kole_0218	-382.267	-1077.77	1143.56	634.865	2024.42	2904.47	1680.69	2159.61	876.188
Kole_0219	Kole_0219	798.996	738.569	2322.22	2788.52	3204.03	2281.95	1827.99	2216.01	1795.54	1718.86	1598.91	1047.79	746.884	1008.13	491.037	ATP synthase F1, gamma subunit	COG0224	C	pfam00231	TIGR01146	Kole_0219	-692.798	-1079.9	1283.03	768.783	2555.37	2649.18	1757.2	1889.6	897.339
Kole_0220	Kole_0220	765.805	691.579	2291.26	2294.38	4214.52	2604.9	2208.63	2897.94	1798.06	1966.85	1591.12	1297.57	902.664	1147.84	582.799	F0F1 ATP synthase subunit alpha	COG0056	C	pfam00006 pfam00306 pfam02874	TIGR00962	Kole_0220	-315.593	-1142.57	1185.35	728.692	2292.82	2851.27	1882.45	2217.87	1100.12
Kole_0221	Kole_0221	1177.24	1109.02	3272.68	3416.13	2522.23	2104.48	1315.83	1951.81	2643.4	2380.92	2449.94	1814.34	1296.36	1663.17	866.251	ATP synthase F1, delta subunit	COG0712	C	pfam00213	TIGR01145	Kole_0221	-574.612	-1352.68	1469.66	1143.13	3344.4	2828.88	2512.16	2072.99	1555.35
Kole_0222	Kole_0222	999.852	913.422	2746.56	3095.43	3714.01	3128.79	1657.44	3130.59	2160.31	1890.33	2137.59	1497.58	1027.1	1445.34	466.519	ATP synthase F0, B subunit	COG0711	C	pfam00430	TIGR01144	Kole_0222	-568.907	-1073.45	1214.89	956.637	2921	3171.2	2025.32	2209.67	1262.34
Kole_0223	Kole_0223	749.341	800.469	2320.66	2135.18	1522.96	543.538	706.054	981.009	2227.81	1928.17	2019.13	1409.52	1063.22	1555.94	728.466	ATP synthase F0, C subunit	COG0636	C	pfam00137	TIGR01260	Kole_0223	-182.151	-1241.11	1254.41	774.905	2227.92	1630.59	2077.99	1460.76	1236.37
Kole_0224	Kole_0224	290.102	316.436	387.13	394.457	452.055	472.253	348.864	347.962	390.447	338.188	650.171	420.885	395	425.718	533.95	F0F1 ATP synthase subunit A	COG0356	C	pfam00119	TIGR01131	Kole_0224	73.7218	-22.1388	76.9742	303.269	390.794	426.474	364.318	356.366	407.942
Kole_0225	Kole_0225	267.981	382.851	152.479	214.068	127.071	169.442	78.6636	65.5071	107.712	92.3771	202.799	98.0865	180.446	150.413	302.032	hypothetical protein	COG5336	S	pfam09527	0	Kole_0225	-153.994	169.069	228.689	325.416	183.274	165.765	100.045	86.0651	139.266
Kole_0226	Kole_0226	436.602	466.119	305.519	330.089	298.038	346.184	278.758	179.213	193.827	209.22	373.03	192.146	284.47	243.199	516.949	DNA polymerase I	COG0749	L	pfam00476 pfam01367 pfam01612 pfam02739	TIGR00593	Kole_0226	-186.999	187.788	265.015	451.36	317.804	319.958	201.524	215.255	238.308
Kole_0227	Kole_0227	449.133	517.364	286.96	262.172	442.286	277.237	350.224	265.446	173.56	149.367	297.367	162.156	224.959	228.587	374.721	alkylhydroperoxidase like protein, AhpD family	COG0599	S	pfam02627	TIGR00778	Kole_0227	-235.545	241.737	337.517	483.248	274.566	317.164	161.463	234.649	193.557
Kole_0228	Kole_0228	497.984	512.735	275.02	266.454	301.084	241.623	336.857	205.606	209.464	163.286	248.688	148.583	206.719	250.525	333.112	hydrolase, TatD family	COG0084	L	pfam01026	TIGR00010	Kole_0228	-258.341	222.913	341.219	505.359	270.737	271.045	186.375	228.803	177.651
Kole_0229	Kole_0229	738.803	723.985	377.739	384.571	395.715	410.277	454.501	310.431	288.569	284.067	461.089	301.311	405.529	411.18	603.761	hypothetical protein	COG0012	J	pfam01926 pfam06071	TIGR00092	Kole_0229	-260.515	340.542	428.762	731.394	381.155	392.076	286.318	334.392	353.42
Kole_0230	Kole_0230	33.5413	56.927	23.4889	48.1224	108.636	77.1968	0	57.7351	28.5308	78.5396	40.1713	53.1994	94.6496	70.2842	312.848	hypothetical protein	0	0	0	0	Kole_0230	30.6826	-2.47831	30.7825	45.2341	35.8056	64.3611	53.5352	41.2014	73.9245
Kole_0231	Kole_0231	130.23	179.115	43.6119	84.5401	19.8528	24.7616	27.5108	31.2961	59.3207	75.4032	91.1884	74.3722	125.976	92.4317	311.61	hypothetical protein	COG1373	R	pfam13173 pfam13635	0	Kole_0231	-23.5565	70.0667	73.9206	154.673	64.076	43.1916	67.362	48.3827	100.174
Kole_0232	Kole_0232	156.097	181.171	78.4018	110.725	19.6065	44.873	28.9338	29.3652	82.2311	84.0262	118.943	95.5	124.773	198.529	306.339	hypothetical protein	COG2361	S	pfam01934	0	Kole_0232	-32.1879	68.4507	75.641	168.634	94.5633	63.4016	83.1287	56.1391	110.136
Kole_0233	Kole_0233	173.402	216.628	94.3335	99.0581	28.6597	25.7687	24.9231	10.3774	76.9835	82.2668	165.941	94.1447	137.662	154.697	207.935	DNA polymerase beta domain protein region	COG1669	R	pfam01909	0	Kole_0233	-48.267	94.7951	106.376	195.015	96.6958	61.955	79.6252	48.6377	115.903
Kole_0234	Kole_0234	349.506	319.875	227.715	222.427	181.192	233.503	157.891	192.999	190.914	134.445	214.802	139.468	164.822	261.164	280.519	DNA polymerase III, epsilon subunit	COG2176	L	pfam00929	TIGR00573	Kole_0234	-151.31	120.067	193.16	334.691	225.071	216.209	162.68	169.062	152.145
Kole_0235	Kole_0235	395.327	409.292	244.94	236.759	217.338	220.543	197.086	172.756	225.748	199.363	298.625	252.475	281.999	303.775	459.338	PhoH family protein	COG1875	T	pfam02562 pfam13638	0	Kole_0235	-75.7142	158.124	175.317	402.309	240.849	229.895	212.555	198.738	267.237
Kole_0236	Kole_0236	478.854	491.66	327.214	407.272	188.891	208.854	62.154	169.833	298.861	198.255	376.207	324.818	271.548	333.68	289.78	hypothetical protein	0	0	0	0	Kole_0236	-139.273	188.15	234.089	485.257	367.243	283.058	248.558	182.276	298.183
Kole_0237	Kole_0237	261.039	262.188	230.974	196.446	224.431	226.155	229.492	213.505	226.544	147.951	196.544	195.68	227.607	220.461	328.151	HAD superfamily (subfamily IIIA) phosphatase, TIGR01668	COG2179	R	pfam09419 pfam13242	TIGR01668 TIGR01662 TIGR01509	Kole_0237	-39.5612	68.6512	79.2343	261.614	213.71	219.502	187.248	204.373	211.643
Kole_0238	Kole_0238	338.404	341.46	285.432	216.908	157.451	142.828	222.845	209.481	254.811	185.336	211.502	194.891	243.992	240.008	435.622	GTP-binding protein HSR1-related	COG1161	R	pfam01926	TIGR03597	Kole_0238	-102.205	91.7367	137.337	339.932	251.17	200.654	220.074	218.118	219.441
Kole_0239	Kole_0239	896.019	802.112	963.268	912.947	552.403	299.862	326.308	562.435	873.642	710.167	778.92	948.81	736.749	754.332	618.79	Propanediol utilization protein	COG4869	Q	pfam06130	0	Kole_0239	-20.4289	79.2129	81.8048	849.065	938.107	682.12	791.904	618.138	842.78
Kole_0240	Kole_0240	590.333	553.408	644.079	551.477	336.567	292.307	246.046	429.49	646.689	409.981	460.783	505.659	421.16	520.295	367.171	hypothetical protein	COG1801	S	pfam01904	0	Kole_0240	-125.938	23.4695	128.106	571.871	597.778	456.108	528.335	433.051	463.409
Kole_0241	Kole_0241	447.53	441.956	475.192	432.891	278.841	346.222	269.429	290.876	434.619	277.796	381.298	309.981	285.437	531.933	327.345	hypothetical protein	0	0	0	0	Kole_0241	-169.075	49.152	176.074	444.743	454.042	383.287	356.207	318.18	297.709
Kole_0242	Kole_0242	1973.38	1631.81	885.097	576.066	624.39	590.35	487.745	1099.91	1093.53	1046.75	1294.15	924.354	602.753	665.146	647.479	alpha-glucan phosphorylase	COG0058	G	pfam00343 pfam11897	TIGR02094	Kole_0242	-550.351	416.696	690.305	1802.6	730.582	668.976	1070.14	931.981	763.554
Kole_0243	Kole_0243	3053.56	2937.87	2371.98	3285.82	1569.34	963.989	1595.63	1125.43	2184.64	1333.31	1441.07	1120.66	1224.67	1924.68	877.988	RNA binding S1 domain protein	COG1098	J	pfam00575	0	Kole_0243	-1915.05	602.589	2007.62	2995.72	2828.9	2047.78	1758.97	1559.75	1172.66
Kole_0244	Kole_0244	1887.06	1868.53	1556.6	1628.21	1470.95	994.579	1210.67	924.586	1629.5	894.81	1197.14	1036.58	952.429	1684.1	514.914	ribosomal protein L31	COG0254	J	pfam01197	TIGR00105	Kole_0244	-826.8	353.126	899.053	1877.79	1592.4	1412.58	1262.15	1164.89	994.507
Kole_0245	Kole_0245	71.9613	105.268	67.7174	104.883	58.8951	54.7145	45.7679	33.3491	61.6974	76.0201	89.5202	95.6736	146.429	98.5082	347.271	hypothetical protein	0	0	0	0	Kole_0245	28.8041	31.5772	42.741	88.6147	86.3003	71.5526	68.8588	54.2086	121.051
Kole_0246	Kole_0246	256.217	257.776	286.516	270.005	243.746	242.805	196.851	124.483	145.507	141.278	152.413	189.236	211.221	176.546	331.168	S-adenosylmethionine/tRNA-ribosyltransferase- isomerase	COG0809	J	pfam02547	TIGR00113	Kole_0246	-82.0434	106.124	134.139	256.997	278.261	260.768	143.393	152.03	200.228
Kole_0247	Kole_0247	210.244	212.399	194.979	198.19	196.256	220.979	94.9901	135.388	133.907	120.246	193.987	161.856	198.82	171.851	253.973	hypothetical protein	COG0628	R	pfam01594	0	Kole_0247	-34.6834	82.2526	89.2661	211.322	196.584	202.601	127.077	121.133	180.338
Kole_0248	Kole_0248	172.779	209.827	178.793	214.998	261.137	285.534	118.036	166.272	145.853	161.253	236.855	198.749	265.92	194.521	399.126	Asparaginase/glutaminase	COG0252	J E	pfam00710	TIGR00520	Kole_0248	30.7215	55.4519	63.3934	191.303	196.896	235.116	153.553	147.854	232.335
Kole_0249	Kole_0249	140.712	189.839	124.431	150.386	122.483	118.462	79.0437	75.7129	106.297	125.485	192.448	135.632	245.068	173.05	447.338	Radical SAM domain protein	COG1031	C	pfam04055	0	Kole_0249	22.4586	61.3456	65.3274	165.276	137.409	128.941	115.891	96.6346	190.35
Kole_0250	clpX	817.781	762	510.687	503.657	418.637	534.297	637.617	607.076	636.701	585.953	558.584	730.993	636.968	666.995	499.692	clpX - ATPase subunit of ClpXP protease (degrades ssrA-tagged proteins; molecular chaperone)	COG1219	O	pfam06689 pfam07724 pfam10431	TIGR00382	clpX	44.8459	161.004	167.133	789.891	507.172	491.82	611.327	616.837	683.98
Kole_0251	Kole_0251	447.204	479.523	277.117	270.81	189.894	222.62	324.478	320.609	356.473	300.748	298.437	387.116	293.006	300.672	340.294	metalloendopeptidase, glycoprotease family	COG0533	O	pfam00814	TIGR03723 TIGR00329	Kole_0251	-28.432	103.375	107.214	463.364	273.963	240.11	328.611	325.577	340.061
Kole_0252	Kole_0252	947.416	897.25	665.855	530.663	382.505	453.428	188.793	445.448	695.371	324.568	639.082	482.355	420.249	648.858	319.745	regulatory protein, FmdB family	COG2331	S	pfam09723	TIGR02605	Kole_0252	-358.267	295.011	464.098	922.333	598.259	508.113	509.97	413.545	451.302
Kole_0253	Kole_0253	581.313	463.02	401.318	316.595	303.247	314.485	342.624	271.854	338.668	194.408	231.367	286.951	268.77	340.01	295.522	Cupin 2 conserved barrel domain protein	COG1917	S	pfam07883	0	Kole_0253	-186.322	200.387	273.625	522.166	358.957	333.911	266.538	286.889	277.86
Kole_0254	Kole_0254	784.838	637.845	569.081	447.601	300.901	317.715	324.92	398.618	383.736	259.4	267.987	314.662	295.826	356.698	270.577	single-stranded nucleic acid binding R3H domain protein	COG1847	R	pfam01424 pfam13083 pfam14804	0	Kole_0254	-348.413	285.772	450.618	711.342	508.341	408.825	321.568	341.668	305.244
Kole_0255	Kole_0255	574.824	492.508	398.897	286.468	212.786	280.104	233.287	332.823	359.993	353.79	326.44	364.506	391.981	380.375	369.212	60 kDa inner membrane insertion protein	COG0706	U	pfam02096	TIGR03592	Kole_0255	-81.9347	142.527	164.4	533.666	342.682	294.564	356.891	319.973	378.244
Kole_0256	Kole_0256	283.403	190.741	260.915	146.885	168.471	188.771	62.154	166.598	202.869	126.252	191.239	232.501	211.048	266.944	89.7152	hypothetical protein	COG0759	S	pfam01809	TIGR00278	Kole_0256	0.527808	89.324	89.3256	237.072	203.9	191.261	164.561	139.468	221.775
Kole_0257	Kole_0257	546.773	432.898	495.953	390.58	1078.21	1853.17	229.97	806.465	375.852	280.516	339.84	361.745	288.714	596.235	340.2	ribonuclease P protein component	COG0594	J	pfam00825	TIGR00188	Kole_0257	-150.197	128.331	197.555	489.835	443.267	954.48	328.184	423.201	325.229
Kole_0258	Kole_0258	5402.5	2738.13	3468.46	3328.95	413.519	628.971	410.216	227.091	1464.22	1081.23	1104.17	791.872	640.742	2578.57	474.773	ribosomal protein L34	0	0	pfam00468	TIGR01030	Kole_0258	-3239.98	1816.2	3714.3	4070.32	3398.7	1959.97	1272.72	795.689	716.307
Kole_0259	Kole_0259	611.991	722.5	317.967	455.64	371.394	456.678	483.059	197.623	254.258	269.548	585.248	291.962	351.058	330.247	549.434	SMC domain protein	COG0497	L	pfam02463	TIGR00634	Kole_0259	-253.78	298.048	391.455	667.245	386.803	400.42	261.903	301.122	321.51
Kole_0260	Kole_0260	564.88	650.563	265.946	374.5	267.914	255.834	323.026	136.55	169.348	186.794	401.376	184.633	229.002	241.964	369.829	hypothetical protein	0	0	pfam12719	0	Kole_0260	-309.658	304.728	434.451	607.722	320.223	291.048	178.071	203.929	206.818
Kole_0261	Kole_0261	741.112	762.903	353.679	414.616	370.1	416.964	360.804	187.35	231.657	224.768	493.49	240.023	294.032	317.178	461.45	UDP-N-acetylenolpyruvoylglucosamine reductase	COG0812	M	pfam01565 pfam02873	TIGR00179	Kole_0261	-363.146	380.736	526.151	752.007	384.148	388.84	228.212	251.145	267.028
Kole_0262	Kole_0262	1160.94	1147.68	528.838	728.489	694.121	816.86	706.181	347.472	362.952	372.424	855.141	359.519	367.027	489.6	482.281	HflK protein	COG0330	O	pfam01145	TIGR01933	Kole_0262	-607.302	538.305	811.535	1154.31	628.664	692.077	367.688	447.257	363.273
Kole_0263	Kole_0263	663.608	659.87	363.295	480.13	781.01	1393.28	548.514	364.803	268.232	309.976	524.928	267.49	295.184	355.856	457.586	HflC protein	COG0330	O	pfam01145	TIGR01932	Kole_0263	-301.068	248.825	390.584	661.739	421.713	754.43	289.104	372.881	281.337
Kole_0264	Kole_0264	769.797	776.884	390.391	514.928	417.476	530.023	216.796	190.566	274.609	267.587	531.37	225.27	284.642	356.429	559.797	hypothetical protein	COG1739	S	pfam01205	TIGR00257	Kole_0264	-420.061	337.885	539.089	773.34	452.659	463.204	271.098	237.389	254.956
Kole_0265	Kole_0265	577.779	602.508	273.148	414.294	255.496	304.996	155.829	108.087	213.278	218.281	487.322	203.426	261.715	288.264	574.607	peptidase M55 D-aminopeptidase	COG2362	E	pfam04951	0	Kole_0265	-277.689	259.573	380.117	590.144	343.721	311.983	215.779	173.869	232.57
Kole_0266	Kole_0266	127.5	195.757	96.0471	134.465	58.5381	55.7961	79.1871	103.432	134.421	146.013	159	146.768	227.518	169.198	458.173	penicillin-binding protein 2	COG0768	M	pfam00905 pfam03717	TIGR03423	Kole_0266	37.4845	29.2342	47.5366	161.628	115.256	86.2115	140.217	115.763	187.143
Kole_0267	Kole_0267	92.8578	172.733	107.27	101.921	42.9424	58.8096	77.4534	106.827	150.451	127.215	164.735	164.75	158.676	191.959	362.229	hypothetical protein	0	0	0	0	Kole_0267	42.1003	5.67033	42.4805	132.795	104.595	77.7356	138.833	115.487	161.713
Kole_0268	Kole_0268	88.7985	154.606	105.493	138.09	97.1946	61.1731	118.332	175.805	169.908	138.619	149.398	159.779	212.834	193.984	320.49	hypothetical protein	0	0	0	0	Kole_0268	61.6877	-12.1507	62.873	121.702	121.791	100.488	154.263	150.666	186.306
Kole_0269	Kole_0269	106.513	153.258	186.987	207.971	206.151	101.426	357.842	358.748	348.216	283.388	228.297	369.267	379.439	304.692	371.469	rod shape-determining protein MreB	COG1077	D	pfam06723	TIGR00904	Kole_0269	236.483	-105.907	259.115	129.886	197.479	175.634	315.802	337.049	374.353
Kole_0270	Kole_0270	762.34	691.367	989.515	498.809	473.041	415.288	953.499	854.57	873.845	941.173	514.292	398.64	521.48	625.493	483.361	S-adenosylmethionine decarboxylase proenzyme	COG1586	E	pfam02675	TIGR03330	Kole_0270	-344.006	-287.415	448.272	726.854	744.162	594.163	907.509	905.771	460.06
Kole_0271	Kole_0271	932.976	831.123	1177.25	589.925	367.731	476.174	1048.12	771.125	1019.03	1090.31	424.99	396.419	470.849	664.395	332.67	spermidine synthase	COG0421	E	pfam01564	TIGR00417	Kole_0271	-533.266	-347.746	636.631	882.049	883.587	652.77	1054.67	982.149	433.634
Kole_0272	Kole_0272	337.891	329.128	219.76	228.612	167.8	173.419	277.381	279.353	279.427	237.436	205.111	300.907	343.97	278.206	403.585	GTP-binding protein LepA	COG0481	M	pfam00009 pfam00679 pfam03144 pfam06421	TIGR01393 TIGR00231	Kole_0272	37.777	80.6389	89.049	333.51	224.186	197.398	258.432	268.399	322.438
Kole_0273	Kole_0273	362.919	362.931	287.419	282.097	260.417	180.676	336.793	217.148	261.277	239.958	210.591	250.437	345.447	312.596	384.971	apurinic endonuclease Apn1	COG0648	L	pfam01261	TIGR00587	Kole_0273	-48.8876	99.2984	110.68	362.925	284.758	252.652	250.617	263.794	297.942
Kole_0274	pyrG	422.605	432.818	364.27	384.375	451.393	418.368	559.909	466.998	400.641	363.181	284.476	394.977	450.964	423.535	523.491	pyrG - CTP synthase	COG0504	F	pfam00117 pfam06418	TIGR00337	pyrG	13.5123	48.9551	50.7856	427.712	374.322	404.601	381.911	447.682	422.971
Kole_0275	Kole_0275	326.132	327.035	258.908	284.556	173.17	120.384	333.208	190.609	275.489	256.987	197.101	274.95	351.361	305.287	441.263	dihydropteroate synthase	COG0294	H	pfam00809	TIGR01496	Kole_0275	2.14574	60.2741	60.3122	326.583	271.732	209.255	266.238	264.073	313.155
Kole_0276	Kole_0276	286.589	320.524	361.482	397.686	601.652	738.22	151.185	565.072	433.648	483.861	309.227	499.841	528.761	553.203	341.742	binding-protein-dependent transport systems inner membrane component	COG1175	G	pfam00528	0	Kole_0276	193.077	-92.0528	213.898	303.557	379.584	524.76	458.755	408.442	514.301
Kole_0277	Kole_0277	283.689	313.637	429.203	465.729	538.602	490.217	286.642	545.214	442.811	528.39	276.127	415.024	448.643	565.075	412.094	binding-protein-dependent transport systems inner membrane component	COG0395	G	pfam00528	0	Kole_0277	69.4766	-162.382	176.621	298.663	447.466	480.938	485.601	450.764	431.833
Kole_0278	Kole_0278	199.349	172.168	286.595	334.026	173.313	133.959	148.073	134.868	282.911	269.054	153.111	244.368	189.384	321.244	283.197	hypothetical protein	0	0	0	0	Kole_0278	-15.4085	-89.87	91.1814	185.759	310.31	231.973	275.982	208.726	216.876
Kole_0279	Kole_0279	165.793	193.757	180.834	196.093	160.199	174.461	140.914	157.017	171.636	192.111	177.693	170.539	252.291	261.999	390.806	hypothetical protein	0	0	pfam04445	0	Kole_0279	16.9709	7.36154	18.4988	179.775	188.464	177.897	181.874	165.42	211.415
Kole_0280	miaA	365.047	400.621	363	460.733	376.048	372.708	230.815	162.814	256.817	196.502	285.716	243.489	314.974	393.972	375.341	miaA - delta(2)-isopentenylpyrophosphate tRNA-adenosine transferase	COG0324	J	pfam01715	TIGR00174	miaA	-141.904	127.747	190.935	382.834	411.866	393.122	226.66	211.737	279.231
Kole_0281	Kole_0281	758.18	760.504	538.098	821.345	509.145	262.297	335.632	227.637	443.875	320.574	415.826	316.185	406.003	577.586	247.076	RNA chaperone Hfq	COG1923	R	pfam01423	TIGR02383	Kole_0281	-405.428	242.322	472.326	759.342	679.722	532.721	382.225	331.929	361.094
Kole_0282	Kole_0282	380.685	359.355	330.506	360.061	239.406	357.434	293.678	224.103	279.71	212.139	247.48	307.074	352.095	366.155	442.709	GTP-binding proten HflX	COG2262	R	pfam01926 pfam13167	TIGR03156	Kole_0282	-39.1089	124.354	130.359	370.02	345.284	321.852	245.924	252.407	329.584
Kole_0283	Kole_0283	361.244	453.125	288.547	329.202	207.371	200.203	275.556	199.235	347.431	246.3	340.84	386.201	468.676	379.887	445.261	hypothetical protein	COG0739	M	0	0	Kole_0283	54.4065	132.554	143.285	407.185	308.875	256.331	296.865	267.13	427.438
Kole_0284	Kole_0284	298.656	314.3	228.061	261.719	96.7407	97.0019	138.563	99.7631	279.45	175.18	244.621	259.164	311.576	279.214	214.008	hypothetical protein	0	0	0	0	Kole_0284	-0.367983	82.0537	82.0545	306.478	244.89	170.881	227.315	173.239	285.37
Kole_0285	Kole_0285	1093.93	916.139	1431.02	1085.71	1266.21	1177.78	1805.61	1882.29	1748.66	1546.5	826.108	952.848	978.664	967.892	468.395	S-adenosylmethionine synthetase	COG0192	H	pfam00438 pfam02772 pfam02773	TIGR01034	Kole_0285	-172.314	-708.163	728.826	1005.03	1258.37	1240.18	1647.58	1745.77	965.756
Kole_0286	Kole_0286	1243.33	882.081	1184.62	923.19	764.384	921.767	500.057	1418.66	1347.3	966.795	583.976	839.242	719.482	1029.21	334.719	ribosomal protein S20	COG0268	J	pfam01649	TIGR00029	Kole_0286	-280.107	-183.475	334.847	1062.71	1053.9	948.49	1157.05	1058.2	779.362
Kole_0287	Kole_0287	507.561	525.256	729.356	1034.04	1029.97	1106.38	998.903	1191.26	1160.38	1326.28	1070.85	1597.71	1052.53	832.762	721.31	ABC transporter	COG3839	G	pfam00005 pfam08402	0	Kole_0287	825.324	-500.717	965.338	516.408	881.696	974.935	1243.33	1169.21	1325.12
Kole_0288	Kole_0288	259.602	232.168	206.759	236.965	131.17	215.137	117.291	104.248	216.341	176.969	448.718	364.303	344.349	261.164	511.811	prevent-host-death family protein	0	0	pfam02604	TIGR01552	Kole_0288	137.837	102.404	171.714	245.885	221.862	197.508	196.655	153.712	354.326
Kole_0289	Kole_0289	207.397	232.587	169.316	154.297	94.6188	173.693	47.4056	82.9016	94.1971	69.0607	120.992	97.5323	128.131	107.1	224.166	hypothetical protein	0	0	0	0	Kole_0289	-99.3352	112.622	150.171	219.992	161.806	147.981	81.6289	73.3912	112.832
Kole_0290	Kole_0290	353.925	376.469	933.564	1312.86	1030.06	863.375	780.229	363.698	527.556	582.935	285.539	333.343	366.135	311.946	467.418	glutamine synthetase, type I	COG0174	E	pfam00120 pfam03951	TIGR00653	Kole_0290	-394.366	-248.007	465.867	365.197	1123.21	1034.96	555.246	563.605	349.739
Kole_0291	Kole_0291	157.885	176.488	152.707	198.98	101.582	104.318	158.695	118.198	199.524	187.924	222.473	210.121	229.914	195.426	294.469	AICAR transformylase/IMP cyclohydrolase PurH (only IMP cyclohydrolase domain in Aful)-like protein	COG0138	F	pfam01808	0	Kole_0291	53.2539	-10.9744	54.3729	167.186	175.844	139.397	193.724	166.085	220.017
Kole_0292	Kole_0292	497.288	568.346	317.403	362.862	298.801	406.137	184.056	190.182	321.667	268.546	514.433	332.936	370.573	573.286	746.853	hypothetical protein	0	0	0	0	Kole_0292	-113.246	189.232	220.53	532.817	340.133	346.301	295.106	241.113	351.754
Kole_0293	Kole_0293	661.014	560.246	852.676	1166.04	801.729	693.519	388.205	1188.1	1787.59	1878.33	727.047	2103.36	2561.16	1325.67	527.983	Radical SAM domain protein	COG0535	R	pfam04055 pfam13394	0	Kole_0293	1685.91	-685.687	1820.01	610.63	1009.36	878.49	1832.96	1310.56	2332.26
Kole_0294	Kole_0294	560.875	521.38	712.376	1022.32	831.461	1016.87	273.71	1306.64	1471.99	1360.76	516.933	1468.67	1713.14	1027.98	319.823	TetR family transcriptional regulator	COG1309	K	pfam00440	0	Kole_0294	999.124	-565.522	1148.07	541.127	867.349	895.758	1416.38	1103.28	1590.91
Kole_0295	Kole_0295	88.6621	141.02	87.8571	99.3412	51.1341	63.55	57.1416	59.1677	115.784	112.539	123.784	126.067	154.814	127.662	282.342	RpiR family transcriptional regulator	COG1737	K	pfam01380 pfam01418	0	Kole_0295	32.2223	9.61709	33.6268	114.841	93.5991	75.4706	114.161	86.1579	140.44
Kole_0296	Kole_0296	104.576	192.213	101.916	130.343	43.3328	23.864	40.1954	49.8168	128.157	169.595	185.766	200.112	279.114	170.269	548.936	basic membrane lipoprotein	COG1744	R	pfam02608	0	Kole_0296	101.651	31.4738	106.412	148.394	116.13	74.864	148.876	96.941	239.613
Kole_0297	Kole_0297	107.073	198.184	101.679	149.243	59.4309	49.8996	32.4282	20.2534	85.773	114.051	170.724	139.144	217.746	124.31	505.701	Glu/Leu/Phe/Val dehydrogenase	COG0334	E	pfam00208 pfam02812	0	Kole_0297	26.08	63.3137	68.4747	152.628	125.461	90.0632	99.9121	63.1265	178.445
Kole_0298	Kole_0298	179.341	319.376	115.036	147.876	3.23062	5.08327	13.1106	0	142.782	131.076	215.584	137.033	270.669	143.471	455.319	hypothetical protein	0	0	0	0	Kole_0298	-19.4164	101.528	103.368	249.358	131.456	67.8065	136.929	71.742	203.851
Kole_0299	Kole_0299	337.527	348.127	446.564	478.96	485.96	374.01	1116.73	435.439	428.485	518.24	335.085	487.414	416.211	476.907	350.263	glycosyl transferase group 1	COG0438	M	pfam00534	0	Kole_0299	73.4891	-106.755	129.604	342.827	462.762	446.374	473.363	624.724	451.813
Kole_0300	Kole_0300	225.136	278.915	199.778	513.412	377.537	403.916	189.61	191.587	251.093	324.97	517.993	468.057	319.993	372.94	341.074	ROK family protein	COG1940	K G	pfam00480	0	Kole_0300	142.211	-4.41677	142.279	252.025	356.595	373.661	288.032	239.315	394.025
Kole_0301	Kole_0301	270.597	350.143	185.959	596.047	648.439	673.98	279.693	288.795	354.534	530.334	781.54	774.931	479.964	621.325	532.387	binding-protein-dependent transport systems inner membrane component	COG0395	G	pfam00528	0	Kole_0301	378.594	-49.1536	381.771	310.37	391.003	526.106	442.434	363.339	627.447
Kole_0302	Kole_0302	408.198	404.344	239.293	940.448	1136.83	1045.47	318.566	477.869	443.994	580.922	1052.77	1182.91	566.352	750.033	316.296	binding-protein-dependent transport systems inner membrane component	COG1175	G	pfam00528	0	Kole_0302	564.383	32.5458	565.321	406.271	589.871	840.509	512.458	455.338	874.629
Kole_0303	Kole_0303	1269.99	1229.95	800.522	2402.6	3471.22	4499.27	3060.04	2653.71	2584.27	2720.09	9055	4769.77	1723.59	4350.79	496.511	extracellular solute-binding protein family 1	COG1653	G	pfam01547	0	Kole_0303	2638.45	-814.529	2761.31	1249.97	1601.56	2793.4	2652.18	2754.53	3246.68
Kole_0304	Kole_0304	258.71	239.672	201.962	191.919	137.167	138.067	139.164	120.15	157.579	136.014	320.831	275.599	230.155	250.684	472.528	deoxynucleoside kinase	COG1428	F	pfam01712	0	Kole_0304	36.1737	120.33	125.65	249.191	196.94	167.279	146.797	138.227	252.877
Kole_0305	Kole_0305	170.801	197.923	154.155	158.539	113.841	137.006	129.857	193.402	240.713	143.381	325.234	289.039	260.833	281.873	389.3	peptidase U61 LD-carboxypeptidase A	COG1619	V	pfam02016	0	Kole_0305	117.661	34.063	122.492	184.362	156.347	140.885	192.047	176.838	274.936
Kole_0306	Kole_0306	1105.01	1000.45	885.252	444.651	297.297	287.442	419.539	567.592	552.394	367.213	415.872	343.177	396.049	565.719	410.965	FAD-dependent pyridine nucleotide-disulfide oxidoreductase	COG0492	O	pfam00070 pfam07992	TIGR01292	Kole_0306	-597.703	421.6	731.433	1052.73	664.952	478.661	459.804	476.685	369.613
Kole_0307	Kole_0307	906.097	779.696	797.583	356.78	330.241	323.823	505.001	597.449	439.756	296.273	318.6	249.597	246.398	448.068	332.731	glutaredoxin-like domain protein	COG3634	O	pfam13192	TIGR02187	Kole_0307	-550.993	325.131	639.768	842.896	577.182	452.107	368.014	459.62	247.998
Kole_0308	Kole_0308	401.703	386.98	297.505	179.288	159.564	176.81	104.885	131.014	172.95	142.419	305.924	189.651	200.06	224.965	371.245	hypothetical protein	0	0	0	0	Kole_0308	-153.472	192.936	246.532	394.341	238.397	203.292	157.685	137.817	194.855
Kole_0309	Kole_0309	642.994	647.515	545.48	459.858	419.541	564.326	420.897	397.282	339.051	268.639	508.153	411.691	378.78	375.759	364.758	band 7 protein	COG0330	O	pfam01145	0	Kole_0309	-212.254	290.524	359.799	645.255	502.669	497.301	303.845	356.467	395.235
Kole_0310	Kole_0310	722.312	824.639	798.593	581.364	239.841	211.464	274.099	241.066	393.843	336.086	569.954	401.885	474.858	480.334	540.66	hypothetical protein	COG1585	O U	pfam01957	0	Kole_0310	-371.107	336.793	501.149	773.475	689.979	457.816	364.965	311.274	438.372
Kole_0311	Kole_0311	571.035	617.675	612.102	468.919	300.675	259.462	434.312	298.472	348.575	308.604	430.684	282.476	331.063	371.812	487.959	hypothetical protein	COG1234	R	pfam12706	TIGR02650	Kole_0311	-317.488	189.998	369.997	594.355	540.51	410.289	328.589	347.491	306.769
Kole_0312	Kole_0312	637.947	585.877	572.687	527.461	499.215	367.066	607.228	505.956	330.652	319.575	463.886	278.165	271.419	404.836	404.462	ribosomal protein L9	COG0359	J	pfam01281 pfam03948	TIGR00158	Kole_0312	-346.925	186.579	393.914	611.912	550.074	491.607	325.114	440.853	274.792
Kole_0313	Kole_0313	1736.78	1383.88	1253.64	1058.48	622.999	629.256	1634	798.152	1833.09	775.81	1084.81	791.98	953.714	1413.76	639.681	ribosomal protein S18	COG0238	J	pfam01084	TIGR00165	Kole_0313	-569.317	62.7309	572.763	1560.33	1156.06	891.095	1304.45	1260.26	872.847
Kole_0314	Kole_0314	1364.94	1112.79	1140.34	818.368	481.982	336.102	972.442	670.688	1245.37	653.965	671.567	610.146	831.725	1046.5	517.829	single-strand binding protein	COG0629	L	pfam00436	TIGR00621	Kole_0314	-482.824	158.209	508.084	1238.86	979.354	694.198	949.667	885.616	720.935
Kole_0315	rpsF	2372.12	1657.88	1820.06	1357.35	603.955	418.434	1109.57	820.562	1796.7	929.816	1122.12	897.658	1006.95	1549.19	630.12	rpsF - 30S ribosomal subunit protein S6	COG0360	J	pfam01250	TIGR00166	rpsF	-968.362	369.043	1036.3	2015	1588.7	1049.95	1363.26	1164.16	952.303
Kole_0316	Kole_0316	394.519	399.844	433.077	511.337	381.71	362.868	419.539	372.886	454.743	363.619	659.267	279.317	356.509	606.161	583.684	hypothetical protein	COG1683	S	pfam04463	0	Kole_0316	-134.32	-49.4337	143.128	397.182	472.207	422.248	409.181	402.697	317.913
Kole_0317	Kole_0317	306.149	292.569	398.37	369.329	265.834	256.183	426.849	246.964	386.267	353.258	643.845	313.941	382.798	535.375	546.666	Peptidase M23	COG0739	M	pfam01476 pfam01551	0	Kole_0317	-0.0165911	-55.7029	55.7029	299.359	383.85	322.429	369.763	353.334	348.37
Kole_0318	Kole_0318	191.71	238.574	334.431	318.285	117.738	206.72	227.251	132.834	232.124	235.243	395.605	244.896	356.935	304.94	458.22	diacylglycerol kinase	COG0818	M	pfam01219	0	Kole_0318	14.9874	14.8501	21.0985	215.142	326.358	244.294	233.684	206.863	300.915
Kole_0319	Kole_0319	167.524	193.35	325.451	370.798	226.207	215.813	228.462	175.767	240.474	240.472	340.682	252.728	401.137	281.535	442.132	pyruvate ferredoxin/flavodoxin oxidoreductase	COG1014	C	pfam01558	0	Kole_0319	53.2965	-10.5951	54.3395	180.437	348.125	284.567	240.473	221.294	326.933
Kole_0320	Kole_0320	190.724	255.553	354.307	403.153	247.212	204.51	304.014	147.154	254.415	279.339	348.094	262.233	448.844	310.686	464.978	2-oxoglutarate ferredoxin oxidoreductase subunit beta	COG1013	C	pfam02775	0	Kole_0320	35.3536	-0.801305	35.3626	223.138	378.73	302.296	266.877	246.23	355.538
Kole_0321	Kole_0321	166.647	198.098	225.402	237.985	184.995	163.616	157.021	70.4872	150.003	130.353	202.459	149.002	256.59	170.184	354.422	CMP/dCMP deaminase zinc-binding	COG2131	F	pfam00383	0	Kole_0321	-22.7771	54.8955	59.4333	182.373	231.694	203	140.178	126.966	202.796
Kole_0322	Kole_0322	269.032	279.734	339.102	441.833	254.057	265.792	219.367	120.739	209.04	143.6	379.527	202.735	359.03	270.063	273.579	Rubrerythrin	COG1633	S	pfam02915	0	Kole_0322	-75.5569	108.166	131.942	274.383	390.467	325.196	176.32	173.186	280.882
Kole_0323	Kole_0323	221.403	250.806	186.8	240.749	139.819	181.352	131.448	70.1251	122.853	106.803	193.825	129.195	217.815	177.1	293.523	oxygen-independent coproporphyrinogen III oxidase	COG0635	H	pfam04055 pfam06969	TIGR00539	Kole_0323	-73.2742	106.034	128.889	236.104	213.775	187.18	114.828	107.807	173.505
Kole_0324	Kole_0324	308.942	301.35	296.922	302.013	177.754	222.933	181.096	151.75	215.677	178.18	331.583	303.184	361.575	205.9	319.954	hypothetical protein	0	0	0	0	Kole_0324	21.55	135.188	136.895	305.146	299.468	249.906	196.929	181.676	332.38
Kole_0325	gatB	383.265	365.335	423.553	374.187	365.046	326.679	485.691	306.334	309.157	313.774	486.454	520.574	562.973	324.926	426.819	gatB - galactitol-specific enzyme IIB of PTS permease	COG0064	J	pfam02637 pfam02934	TIGR00133	gatB	161.639	145.901	217.748	374.3	398.87	372.366	311.466	353.739	541.773
Kole_0326	Kole_0326	381.86	370.948	435.624	347.943	366.173	349.251	477.711	309.094	304.129	298.762	451.686	577.367	558.337	339.29	594.331	glutamyl-tRNA(Gln) amidotransferase, A subunit	COG0154	J	pfam01425	TIGR00132	Kole_0326	199.077	173.952	264.369	376.404	391.784	374.748	301.446	347.424	567.852
Kole_0327	Kole_0327	103.641	117.327	84.7187	80.9232	34.7114	29.0897	36.748	32.9926	73.4295	68.522	79.3948	81.5352	117.293	103.777	241.347	ribosomal L11 methyltransferase	COG2264	J	pfam06325	TIGR00406	Kole_0327	-5.50124	39.7287	40.1078	110.484	82.8209	57.3607	70.9758	52.923	99.4143
Kole_0328	Kole_0328	82.3636	108.829	53.2273	63.4462	43.8931	67.2469	65.6263	63.6773	70.3063	66.0574	84.1737	78.9075	101.232	89.3557	257.387	hypothetical protein	COG1507	S	pfam04417	0	Kole_0328	8.17068	27.2487	28.4473	95.5963	58.3368	56.9534	68.1818	66.4168	90.0699
Kole_0329	uvrC	159.52	245.164	119.002	145.312	68.3205	79.4936	65.667	87.4947	126.859	116.575	145.887	126.996	205.931	148.356	409.349	uvrC - excinuclease ABC, subunit C (repair of UV damage to DNA)	COG0322	L	pfam01541 pfam02151 pfam08459	TIGR00194	uvrC	-21.3231	71.9069	75.0019	202.342	132.157	103.032	121.717	99.149	166.464
Kole_0330	Kole_0330	3576.22	2981.17	2793.58	3718.77	2249.36	1764.29	525.577	1323.1	3477.63	1668.99	2254.76	1686.05	1527.89	3362.33	1115.59	histone family protein DNA-binding protein	COG0776	L	pfam00216	0	Kole_0330	-1736.19	120.744	1740.39	3278.7	3256.18	2631.5	2573.31	1748.82	1606.97
Kole_0331	Kole_0331	197.353	238.596	140.809	162.167	92.0814	104.888	114.628	65.1491	110.82	70.7256	113.325	84.7497	129.846	122.202	243.819	Xaa-Pro aminopeptidase-like protein	COG0006	E	pfam00557	0	Kole_0331	-99.4973	95.9936	138.255	217.974	151.488	124.986	90.7726	90.3307	107.298
Kole_0332	Kole_0332	296.841	412.792	175.293	210.312	45.9466	77.4594	26.6374	48.8704	101.152	97.0138	184.073	120.158	208.033	154.564	328.742	transposase IS3/IS911 family protein	0	0	pfam13518	0	Kole_0332	-152.075	202.768	253.46	354.816	192.803	127.253	99.0829	68.4184	164.096
Kole_0333	Kole_0333	234.054	305.741	130.93	166.643	61.1349	68.6327	30.664	35.6916	115.044	78.0358	146.796	83.4224	160.915	137.52	392.559	Integrase catalytic region	0	0	pfam00665 pfam13276	0	Kole_0333	-119.082	130.113	176.38	269.898	148.787	106.835	96.54	64.8589	122.169
Kole_0334	Kole_0334	100.424	143.228	68.5166	58.5198	33.9456	21.8505	12.5236	41.0641	57.4267	36.9658	72.0128	52.3587	95.2551	83.9964	108.462	hypothetical protein	0	0	0	0	Kole_0334	-34.7278	64.3345	73.1091	121.826	63.5182	45.7081	47.1962	36.995	73.8069
Kole_0335	Kole_0335	155.559	247.802	71.7043	95.8386	36.1175	21.8259	6.37275	12.6039	48.5007	69.1738	94.5042	64.5048	132.431	94.4833	412.099	Integrase catalytic region	0	0	pfam00665	0	Kole_0335	-71.203	112.326	132.992	201.681	83.7715	56.3716	58.8373	34.1628	98.468
Kole_0336	Kole_0336	539.71	441.646	463.589	424.039	552.142	412.207	200.235	416.863	1071.2	460.297	1221.6	545.508	406.651	1239.49	887.722	Stage V sporulation protein S	COG2359	S	pfam04232	0	Kole_0336	41.1815	-283.253	286.231	490.678	443.814	462.994	765.75	537.15	476.079
Kole_0337	Kole_0337	402.855	332.87	307.536	203.003	165.223	215.918	192.289	429.89	467.47	355.717	370.203	283.269	275.418	404.076	440.774	alpha amylase catalytic region	COG0366	G	pfam00128	0	Kole_0337	-37.8839	-74.1229	83.243	367.863	255.269	222.92	411.593	361.342	279.343
Kole_0338	Kole_0338	3616.74	2656.79	3208.89	1612.11	433.21	384.199	1142.75	764.873	2939.89	1693.75	1145.55	1488.5	1363.25	2342.08	843.656	ribosomal protein L21	COG0261	J	pfam00829	TIGR00061	Kole_0338	-1552.37	389.7	1600.53	3136.77	2410.5	1409.6	2316.82	1635.31	1425.87
Kole_0339	rpmA	3764.69	3015.97	3012.98	1651.38	553.82	424.09	1238.64	1034.08	2909.55	1534.15	1039.94	1375.96	1292.97	2036.36	750.051	rpmA - 50S ribosomal subunit protein L27	COG0211	J	pfam01016	TIGR00062	rpmA	-1774.7	621.796	1880.48	3390.33	2332.18	1410.57	2221.85	1679.1	1334.46
Kole_0340	Kole_0340	2326.66	1930.77	2025.81	1007.44	786.868	1026.18	1932.28	1864.14	2153.28	1228.08	915.634	1402.69	1099.93	1549.54	526.956	50S ribosomal protein L13	COG0102	J	pfam00572	TIGR01066	Kole_0340	-653.377	248.608	699.076	2128.72	1516.62	1211.57	1690.68	1794.44	1251.31
Kole_0341	rpsI	1564.83	1401.05	1376.86	629.936	572.8	871.16	1417.11	1670.19	1702.91	834.446	689.086	1077.71	783.41	1369.64	547.981	rpsI - 30S ribosomal subunit protein S9	COG0103	J	pfam00380	0	rpsI	-357.074	107.733	372.972	1482.94	1003.4	862.69	1268.68	1406.16	930.561
Kole_0342	Kole_0342	385.516	335.537	269.736	105.026	63.6733	101.877	320.824	329.802	360.573	181.627	280.593	285.575	266.38	305.038	305.387	DNA primase	COG0358	L	pfam01807 pfam08275 pfam13662	TIGR01391	Kole_0342	-9.23535	85.9504	86.4452	360.527	187.381	135.078	271.1	298.207	275.978
Kole_0343	Kole_0343	321.455	327.833	234.885	151.185	57.5464	48.8796	305.871	240.085	451.728	195.012	326.494	450.442	328.424	335.594	411.674	RNA polymerase, sigma 70 subunit, RpoD subfamily	COG0568	K	pfam00140 pfam03979 pfam04539 pfam04542 pfam04545	TIGR02393 TIGR02937	Kole_0343	153.487	48.3504	160.922	324.644	193.035	123.124	323.37	298.174	389.433
Kole_0344	Kole_0344	871.756	742.883	682.469	1081.61	210.324	252.411	549.741	225.887	2085.49	597.826	2302.97	1668.07	1055.17	1838.47	872.032	hypothetical protein	0	0	0	0	Kole_0344	714.664	-316.279	781.522	807.319	882.038	556.703	1341.66	864.736	1361.62
Kole_0345	Kole_0345	215.848	193.473	274.864	365.806	414.353	421.092	385.706	340.214	321.279	182.982	376.814	300.401	242.177	281.268	241.743	AAA ATPase	COG1120	P H	pfam00005	0	Kole_0345	29.8941	-23.3905	37.9576	204.66	320.335	369.029	252.131	307.545	271.289
Kole_0346	Kole_0346	788.483	858.266	559.481	655.302	756.611	828.065	1009.52	942.893	709.65	518.061	901.222	798.828	712.999	732.395	814.351	PfkB domain protein	COG1105	G	pfam00294	TIGR03168	Kole_0346	47.4701	210.405	215.693	823.374	607.391	699.865	613.855	795.03	755.913
Kole_0347	Kole_0347	389.235	399.103	319.502	322.333	350.533	351.184	661.261	478.939	410.346	282.538	492.183	491.54	424.164	444.787	389.816	CBS domain containing membrane protein	COG3448	T	pfam00571	0	Kole_0347	117.223	87.7069	146.403	394.169	320.917	335.888	346.442	458.271	457.852
Kole_0348	Kole_0348	567.899	552.573	368.42	370.692	360.13	386.806	462.872	455.167	418.666	248.496	545.235	406.54	421.353	446.035	510.221	MiaB-like tRNA modifying enzyme	COG0621	J	pfam00919 pfam04055	TIGR01579 TIGR00089	Kole_0348	-69.1749	201.908	213.429	560.236	369.556	371.512	333.581	396.3	413.946
Kole_0349	Kole_0349	402.707	368.08	232.589	218.401	179.288	225.228	319.789	289.972	285.598	155.597	290.64	230.792	268.577	276.002	360.552	aminotransferase class IV	COG0115	H E	pfam01063	0	Kole_0349	-75.0463	135.516	154.908	385.394	225.495	213.877	220.598	262.739	249.684
Kole_0350	Kole_0350	478.08	444.658	266.707	289.142	192.43	159.444	290.77	225.708	333.331	167.698	340.263	239.475	273.067	321.858	291.397	hypothetical protein	COG5512	R	pfam05258	0	Kole_0350	-137.824	157.239	209.093	461.369	277.925	226.931	250.514	254.376	256.271
Kole_0351	Kole_0351	583.035	568.184	459.801	451.169	348.743	303.967	963.879	530.068	581.527	445.989	536.943	369.121	430.077	440.547	436.591	DNA gyrase, B subunit	COG0187	L	pfam00204 pfam00986 pfam01751 pfam02518	TIGR01059	Kole_0351	-142.039	0.841079	142.042	575.609	455.485	390.92	513.758	630.366	399.599
Kole_0352	Kole_0352	530.799	488.782	370.746	286.196	223.184	253.879	301.912	273.66	335.241	210.561	266.993	199.3	288.11	298.966	308.335	hypothetical protein	0	0	0	0	Kole_0352	-221.862	165.903	277.032	509.79	328.471	283.501	272.901	280.343	243.705
Kole_0353	Kole_0353	965.997	988.861	831.507	727.884	1093.9	1089.1	1053.73	691.633	524.756	434.771	604.731	430.239	548.361	503.881	462.38	cell division protein FtsA	COG0849	D	pfam02491 pfam14450	TIGR01174	Kole_0353	-476.663	365.866	600.887	977.429	779.696	935.598	479.763	676.222	489.3
Kole_0354	Kole_0354	997.901	1001.88	829.982	956.777	1049.66	884.028	943.964	610.407	589.8	548.816	718.534	530.559	600.587	539.172	591.264	cell division protein FtsZ	COG0206	D	pfam00091 pfam12327	TIGR00065	Kole_0354	-439.695	295.19	529.593	999.892	893.379	930.111	569.308	673.246	565.573
Kole_0355	Kole_0355	538.32	592.48	491.384	479.327	600.447	563.404	482.88	461.691	388.261	299.566	403.537	297.775	394.124	331.973	490.486	type II secretion system protein E	COG2804	N U	pfam00437 pfam05157	0	Kole_0355	-226.462	160.48	277.558	565.4	485.356	533.641	343.914	408.1	345.949
Kole_0356	Kole_0356	149.436	213.594	287.786	433.357	363.8	403.084	187.009	220.918	258.104	242.493	278.515	254.751	550.445	344.189	392.116	dihydrodipicolinate reductase	COG3804	S	pfam01113	0	Kole_0356	111.131	1.91748	111.148	181.515	360.571	372.007	250.299	227.131	402.598
Kole_0357	Kole_0357	199.761	205.505	320.313	473.203	401.816	534.032	237.475	266.972	232.912	222.346	261.925	212.503	453.713	273.145	298.218	hypothetical protein	0	0	0	0	Kole_0357	14.5734	14.145	20.3092	202.633	396.758	432.341	227.629	239.926	333.108
Kole_0358	Kole_0358	198.933	222.569	400.687	583.693	707.587	1049.46	359.605	308.269	261.019	275.6	320.803	267.447	583.237	348.624	518.609	Pyridoxal-5'-phosphate-dependent protein beta subunit	COG0498	E	pfam00291	0	Kole_0358	51.615	8.78021	52.3565	210.751	492.19	685.357	268.309	301.123	425.342
Kole_0359	Kole_0359	212.257	165.613	364.623	532.081	326.813	381.738	87.968	155.315	226.253	221.641	279.88	221.113	422.777	277.088	381.514	hypothetical protein	0	0	0	0	Kole_0359	-6.2355	4.38045	7.62035	188.935	448.352	401.314	223.947	172.794	321.945
Kole_0360	Kole_0360	195.596	230.599	348.236	542.466	713.49	1193.54	354.201	311.785	249.782	264.784	313.724	265.6	555.973	347.486	715.078	D-Lysine 56-aminomutase alpha subunit	COG5012	R	pfam02310 pfam09043	0	Kole_0360	62.4163	15.8129	64.3882	213.097	445.351	699.433	257.283	295.138	410.786
Kole_0361	Kole_0361	336.707	335.869	617.66	554.586	239.881	205.305	244.392	247.401	711.306	491.385	334.888	786.484	563.744	479.165	416.967	BioY protein	COG1268	R	pfam02632	0	Kole_0361	279.976	-136.36	311.417	336.288	586.123	404.358	601.346	423.621	675.114
Kole_0362	Kole_0362	195.046	220.921	182.578	131.31	96.6861	64.3638	132.804	111.221	132.636	169.559	113.268	174.671	203.335	184.857	310.021	hypothetical protein	COG0432	S	pfam01894	TIGR00149	Kole_0362	-5.12273	57.2949	57.5234	207.984	156.944	118.734	151.097	136.555	189.003
Kole_0363	Kole_0363	40.552	72.3652	18.459	24.3805	10.1685	10.6665	0	8.59109	18.3969	22.2655	33.3036	16.6473	50.4439	23.0646	116.747	hypothetical protein	0	0	0	0	Kole_0363	-14.8741	29.421	32.9672	56.4586	21.4197	15.9186	20.3312	12.3134	33.5456
Kole_0364	Kole_0364	297.592	455.519	176.081	183.805	27.7424	28.4149	16.994	15.2573	95.5809	127.628	157.721	125.27	188.693	164.596	639.858	Integrase catalytic region	0	0	pfam00665	0	Kole_0364	-166.734	200.696	260.919	376.555	179.943	104.011	111.604	63.865	156.982
Kole_0365	Kole_0365	257.262	294.867	181.105	172.893	81.4507	202.099	45.7679	90.5189	118.537	129.283	191.353	195.264	219.643	173.231	472.13	hypothetical protein	0	0	0	0	Kole_0365	-34.8954	142.109	146.331	276.064	176.999	159.387	123.91	96.0266	207.454
Kole_0366	Kole_0366	52.0284	130.653	55.7103	69.8221	23.2968	26.729	19.6967	28.2941	54.944	72.7671	113.26	83.6484	150.349	92.1272	295.795	MgtC/SapB transporter	COG1285	S	pfam02308	0	Kole_0366	27.9231	37.8608	47.044	91.3409	62.7662	43.8895	63.8556	43.9255	116.999
Kole_0367	Kole_0367	99.9463	112.199	41.9953	55.9923	38.6369	47.2385	12.7133	20.1815	36.2331	46.8064	45.7434	45.6921	84.8988	62.2688	226.082	major facilitator superfamily MFS 1	COG2270	R	pfam07690	0	Kole_0367	-22.7679	53.2504	57.9136	106.073	48.9938	45.9657	41.5198	28.9836	65.2955
Kole_0368	Kole_0368	103.839	145.561	54.3049	73.8288	19.0498	23.3945	9.42785	12.3654	41.43	63.7355	73.614	52.6931	107.819	76.7119	291.494	MATE efflux family protein	COG0534	V	pfam01554	TIGR00797	Kole_0368	-29.2592	58.606	65.504	124.7	64.0668	42.6445	52.5827	31.7397	80.2563
Kole_0369	Kole_0369	151.719	258.459	232.707	209.111	130.948	270.024	296.475	282.991	337.198	208.256	380.345	152.015	312.267	405.297	410.824	FeoA family protein	COG1918	P	pfam04023	0	Kole_0369	-10.2269	-61.4167	62.2623	205.089	220.909	210.697	272.727	281.23	232.141
Kole_0370	Kole_0370	206.152	285.028	356.272	259.723	167.318	221.331	405.159	269.253	353.245	271.115	463.727	160.282	292.473	322.242	334.755	ferrous iron transport protein B	COG0370	P	pfam02421 pfam07664 pfam07670	TIGR00437 TIGR00231	Kole_0370	-84.4164	-75.7021	113.388	245.59	307.997	251.161	312.18	324.693	226.377
Kole_0371	Kole_0371	114.407	146.193	172.554	161.607	71.0736	67.3534	72.1083	54.2481	159.064	134.197	230.794	110.347	197.66	164.876	438.287	hypothetical protein	0	0	0	0	Kole_0371	-9.15622	-8.04539	12.1887	130.3	167.081	118.147	146.63	104.904	154.003
Kole_0372	Kole_0372	370.696	318.651	391.22	294.984	221.599	214.811	365.341	181.163	194.834	149.849	354.382	214.669	214.299	261.122	268.425	response regulator receiver protein	COG2204	T	pfam00072	0	Kole_0372	-151.025	150.316	213.081	344.673	343.102	280.653	172.341	222.797	214.484
Kole_0373	Kole_0373	335.502	325.383	415.868	267.716	186.22	179.901	383.42	130.147	242.067	179.364	443.414	259.832	262.65	294.727	342.171	TrkA-N domain protein	COG0569	P	pfam02254	0	Kole_0373	-95.6381	120.552	153.881	330.443	341.792	262.426	210.715	233.749	261.241
Kole_0374	Kole_0374	382.356	426.404	556.141	452.097	464.039	481.37	607.478	401.342	367.059	302.946	665.682	407.279	421.828	420.842	651.065	TrkA-N domain protein	COG0569	P	pfam02080 pfam02254	0	Kole_0374	-55.8479	93.6794	109.063	404.38	504.119	488.412	335.002	419.706	414.554
Kole_0375	Kole_0375	240.187	282.737	329.93	287.335	193.195	185.625	271.908	192.745	268.84	231.898	420.54	254.743	302.701	276.176	459.565	cation transporter	COG0168	P	pfam02386	0	Kole_0375	-19.3882	23.7928	30.692	261.462	308.633	249.022	250.369	241.348	278.722
Kole_0376	Kole_0376	256.319	313.706	370.177	375.022	324.908	338.498	541.406	324.728	376.17	338.597	580.635	305.964	307.437	289.674	454.183	histidyl-tRNA synthetase	COG0124	J	pfam03129 pfam13393	TIGR00442	Kole_0376	-24.1245	-71.7808	75.7263	285.013	372.599	352.151	357.384	395.225	306.7
Kole_0377	Kole_0377	516.076	447.449	169.494	135.731	81.893	113.546	157.944	126.904	164.088	148.822	591.862	279.122	195.306	153.036	287.258	hypothetical protein	COG3330	S	0	0	Kole_0377	-90.6083	268.64	283.509	481.762	152.613	125.166	156.455	149.44	237.214
Kole_0378	Kole_0378	411.537	366.778	121.975	105.578	151.004	141.646	182.272	148.679	134.047	139.739	438.609	320.169	195.065	129.101	238.829	hypothetical protein	COG1543	S	pfam03065 pfam09210	0	Kole_0378	13.9262	232.192	232.61	389.158	113.777	130.051	136.893	151.184	257.617
Kole_0379	Kole_0379	4653.63	3597.59	5319.55	5422.27	4151.51	2320.97	5829.39	3273.29	4173.71	4323.51	4346.82	3941.44	2478.46	2463.12	645.227	pyruvate/ketoisovalerate oxidoreductase, gamma subunit	COG1014	C	pfam01558	TIGR02175	Kole_0379	-1362.53	-496.649	1450.22	4125.61	5370.91	4303.57	4248.61	4399.97	3209.95
Kole_0380	Kole_0380	3775.97	3253.04	4369.26	5126.71	2725.47	1219.16	4644.6	2120.05	4220.85	4124.62	3950.17	3390.54	2435.88	2056.93	579.153	pyruvate ferredoxin/flavodoxin oxidoreductase, delta subunit	COG1144	C	pfam14697	TIGR02179	Kole_0380	-1065.49	-1022.66	1476.86	3514.5	4747.99	3360.15	4172.73	3777.53	2913.21
Kole_0381	Kole_0381	3169.6	2646.11	4291.01	4304.94	7561.04	4666.39	8311.18	6868.84	4096.49	4445.37	3825.81	3686.04	2483.87	1997.63	509.431	pyruvate flavodoxin/ferredoxin oxidoreductase domain protein	COG0674	C	pfam01855	0	Kole_0381	-275.598	-1454.63	1480.5	2907.85	4297.97	5205.84	4270.93	5930.47	3084.96
Kole_0382	Kole_0382	2858.8	2267.08	4020.02	3807.67	4849.62	2938.48	5935.52	4172.3	3864.85	4096.95	3628.08	3436.74	2361.37	1964.93	521.654	thiamine pyrophosphate protein domain protein TPP-binding	COG1013	C	pfam02775	0	Kole_0382	-107.192	-1428.51	1432.52	2562.94	3913.85	3903.95	3980.9	4517.4	2899.05
Kole_0383	Kole_0383	594.709	511.421	1142.71	1147.8	1288.72	1094.49	1431.66	1370.59	1078.8	1231.12	1127.53	663.475	573.38	943.526	411.973	PpiC-type peptidyl-prolyl cis-trans isomerase	COG0760	O	pfam00639	0	Kole_0383	-202.436	-656.937	687.42	553.065	1145.25	1168.43	1154.96	1278.05	618.427
Kole_0384	Kole_0384	712.952	689.893	928.735	772.229	656.042	509.683	914.672	702.519	655.852	795.483	698.525	230.376	289.535	637.893	426.589	Phosphoribulokinase / Uridine kinase family protein	COG0572	F	pfam00485	0	Kole_0384	-583.251	-210.507	620.076	701.423	850.482	716.672	725.667	767.131	259.955
Kole_0385	Kole_0385	410.08	394.513	568.774	334.998	496.223	128.324	578.032	318.801	472.933	504.218	494.712	304.645	377.354	497.777	280.181	hypothetical protein	COG1937	S	pfam02583	0	Kole_0385	-116.492	-109.284	159.729	402.296	451.886	382.08	488.576	468.496	340.999
Kole_0386	Kole_0386	820.168	772.809	675.139	550.571	454.399	368.624	676.368	534.02	473.329	505.487	481.488	405.772	410.797	607.881	425.516	tRNA (adenine-N(1)-)-methyltransferase	COG2519	J	pfam08704	0	Kole_0386	-346.689	190.38	395.523	796.488	612.855	512.183	489.408	547.301	408.285
Kole_0387	Kole_0387	1122.85	1018.66	701.202	593.492	544.264	510.321	754.76	589.243	525.546	540.262	587.547	603.226	602.79	655.192	491.052	carboxyl-terminal protease	COG0793	M	pfam03572 pfam13180	TIGR00225	Kole_0387	-308.965	417.555	519.434	1070.76	647.347	587.32	532.904	602.453	603.008
Kole_0388	Kole_0388	800.652	650.169	425.13	364.67	353.767	464.863	300.221	355.181	262.536	258.005	392.558	371.384	391.039	399.799	551.687	hypothetical protein	0	0	0	0	Kole_0388	-216.278	386.104	442.552	725.411	394.9	402.108	260.271	293.986	381.211
Kole_0389	Kole_0389	393.359	352.648	229.026	170.038	117.967	136.718	87.5113	94.8446	123.434	103.421	288.733	223.712	201.363	203.522	149.351	hypothetical protein	0	0	0	0	Kole_0389	-91.1002	231.58	248.854	373.004	199.532	163.437	113.427	102.303	212.538
Kole_0390	Kole_0390	150.582	182.94	133.329	123.386	64.0154	101.132	126.752	69.8415	117.485	104.829	217.376	181.406	204.882	170.656	314.719	exporter of the RND superfamily protein-like protein	COG1033	R	pfam03176	0	Kole_0390	41.2588	74.6362	85.281	166.761	128.357	105.466	111.157	104.727	193.144
Kole_0391	Kole_0391	259.675	228.906	448.287	300.08	230.965	193.611	151.444	134.849	222.097	208.113	274.585	267.043	288.528	271.274	213.4	hypothetical protein	0	0	0	0	Kole_0391	-43.4606	59.9401	74.0381	244.291	374.184	293.236	215.105	179.126	277.786
Kole_0392	Kole_0392	299.681	309.927	388.319	397.84	179.06	205.471	172.633	117.85	204.039	175.078	217.894	183.308	235.566	266.791	319.189	metallophosphoesterase	COG2129	R	pfam00149	0	Kole_0392	-163.84	90.7393	187.289	304.804	393.079	292.672	189.558	167.4	209.437
Kole_0393	Kole_0393	205.654	259.287	319.458	305.395	411.087	376.362	156.299	161.327	136.583	148.352	189.044	150.603	195.753	188.028	393.554	Mg chelatase, subunit ChlI	COG0606	O	pfam01078 pfam13335 pfam13541	TIGR00368	Kole_0393	-122.12	76.5737	144.142	232.471	312.426	353.075	142.467	150.64	173.178
Kole_0394	thiH	598.342	547.829	312.335	163.283	90.7617	177.642	684.559	242.39	267.251	193.661	193.038	612.809	590.573	492.659	371.438	thiH - Component of thiamin biosynthesis complex; tyrosine lyase (involved in thiamin-thiazole moiety synthesis, complexes with thiG)	COG1060	H R	pfam04055 pfam06968	TIGR03955 TIGR02351	thiH	195.598	414.587	458.411	573.086	237.809	186.006	230.456	346.965	601.691
Kole_0395	Kole_0395	503.338	392.195	194.885	91.1136	103.38	176.81	538.105	320.415	182.098	125.051	99.3677	374.284	339.42	342.881	193.522	hypothetical protein	0	0	0	0	Kole_0395	57.9623	305.855	311.299	447.767	142.999	141.547	153.575	291.417	356.852
Kole_0396	Kole_0396	516.753	435.523	241.286	110.315	83.499	196.628	511.746	272.826	198.854	145.521	123.482	419.229	398.881	335.257	264.125	Radical SAM domain protein	COG0502	H	pfam04055	TIGR03956	Kole_0396	75.6081	328.254	336.849	476.138	175.8	157.932	172.187	282.237	409.055
Kole_0397	Kole_0397	640.983	583.499	311.604	152.348	95.3111	198.372	601.681	276.088	258.656	196.422	167.229	501.437	568.718	406.188	491.138	small GTP-binding protein	COG1160	R	pfam01926	TIGR03918 TIGR00231	Kole_0397	87.3325	415.895	424.965	612.241	231.976	189.409	227.539	333.212	535.077
Kole_0398	aspA	305.352	318.018	161.682	110.778	41.3519	82.2069	272.475	103.121	137.906	122.504	119.779	235.457	302.193	222.626	365.535	aspA - aspartoacylase (N-acyl-L-aspartate amidohydrolase)	COG1027	E	pfam00206	0	aspA	25.4659	189.903	191.602	311.685	136.23	99.0046	130.205	159.002	268.825
Kole_0399	Kole_0399	223.358	249.079	189.789	206.778	104.9	119.606	123.394	59.727	129.078	110.441	218.463	219.931	244.691	219.426	266.632	methylglyoxal synthase	COG1803	G	pfam02142	TIGR00160	Kole_0399	7.65718	129.315	129.542	236.219	198.284	155.268	119.76	105.66	232.311
Kole_0400	Kole_0400	89.1501	123.516	67.7486	64.2539	108.498	109.517	33.2308	40.2123	46.825	43.5065	100.57	78.6063	100.425	82.8474	127.351	hypothetical protein	COG3091	S	pfam10263	0	Kole_0400	-5.0688	61.6193	61.8274	106.333	66.0013	87.5042	45.1658	40.9437	89.5158
Kole_0401	Kole_0401	109.756	139.163	71.5382	84.3991	46.4154	101.348	27.197	24.6929	50.3273	58.8893	112.286	93.4249	113.692	96.9843	280.47	hypothetical protein	0	0	pfam13485	0	Kole_0401	-4.92028	68.0431	68.2208	124.46	77.9687	75.9252	54.6083	40.2767	103.559
Kole_0402	Kole_0402	225.177	228.602	139.068	158.088	103.921	89.4231	90.7904	80.9407	134.856	129.392	120.544	101.339	147.977	155.724	326.695	oligoendopeptidase, M3 family	COG1164	E	pfam01432	TIGR02289	Kole_0402	-80.6115	61.6735	101.498	226.89	148.578	122.625	132.124	108.995	124.658
Kole_0403	Kole_0403	44.2507	116.223	53.3657	73.6988	12.6992	23.104	25.7683	17.8541	60.157	88.7879	225.183	181.621	234.275	109.298	358.744	4Fe-4S ferredoxin iron-sulfur binding domain protein	COG0348	C	pfam12801	0	Kole_0403	138.117	56.0873	149.071	80.2371	63.5322	40.7169	74.4725	48.1418	207.948
Kole_0404	Kole_0404	318.329	325.934	262.471	286.79	225.556	177.452	305.12	199.168	239.867	216.076	140.009	194.891	233.4	205.319	294.714	Cystathionine gamma-lyase	COG0626	E	pfam01053	TIGR01328	Kole_0404	-101.999	59.3264	117.997	322.131	274.63	238.067	227.972	240.058	214.145
Kole_0405	Kole_0405	321.577	372.755	272.297	317.722	259.742	178.931	243.857	160.902	232.208	221.955	141.783	179.152	230.069	209.652	366.526	Alcohol dehydrogenase GroES domain protein	COG1063	E R	pfam00107 pfam08240	0	Kole_0405	-142.035	71.0064	158.795	347.166	295.01	257.173	227.081	214.73	204.61
Kole_0406	Kole_0406	261.254	279.891	229.075	280.483	204.946	206.185	147.207	117.798	147.66	134.908	128.084	131.187	175.947	166.286	253.705	HAD-superfamily hydrolase, subfamily IA, variant 1	COG1011	R	pfam13419	TIGR02254 TIGR01549 TIGR01509	Kole_0406	-129.768	92.8872	159.586	270.573	254.779	230.172	141.284	136.893	153.567
Kole_0407	Kole_0407	103.352	184.695	118.651	149.554	60.1868	60.7208	31.6091	43.5218	94.1583	117.652	141.464	149.224	238.47	154.185	448.708	PfkB domain protein	COG0524	G	pfam00294	0	Kole_0407	41.871	58.4929	71.9347	144.024	134.103	97.2783	105.905	71.7353	193.847
Kole_0408	Kole_0408	73.9018	165.059	45.3423	81.4057	10.11	14.0363	4.82692	8.29045	56.641	79.5107	90.0029	75.7652	154.941	109.974	432.045	acriflavin resistance protein	COG0841	V	pfam00873	0	Kole_0408	7.50277	49.9366	50.4971	119.481	63.374	37.7236	68.0759	37.3173	115.353
Kole_0409	Kole_0409	193.623	252.909	142.697	240.898	142.798	182.559	106.646	67.8635	124.754	142.161	539.14	229.795	245.97	247.009	499.623	Beta-glucosidase	COG2723	G	pfam00232	0	Kole_0409	29.88	98.9763	103.388	223.266	191.797	177.238	133.458	110.356	237.882
Kole_0410	Kole_0410	104.081	153.902	61.693	102.038	61.4427	107.42	63.3267	20.3937	43.8601	59.9203	259.13	60.0929	96.7635	102.691	400.367	hypothetical protein	0	0	0	0	Kole_0410	-39.7108	60.7263	72.5578	128.992	81.8657	83.1486	51.8902	46.8752	78.4282
Kole_0411	Kole_0411	84.8535	138.106	96.125	110.327	60.7394	53.0953	62.2462	47.8182	101.803	140.347	161.256	107.657	162.325	164.139	449.17	hypothetical protein	0	0	0	0	Kole_0411	19.5876	-5.48867	20.342	111.48	103.226	80.0717	121.075	88.0538	134.991
Kole_0412	Kole_0412	56.2092	81.9962	48.3907	34.911	13.5898	23.6742	15.7574	14.7622	43.2778	39.0092	77.4934	100.551	123.062	70.9206	234.384	hypothetical protein	0	0	0	0	Kole_0412	54.7376	50.2146	74.2813	69.1027	41.6509	30.1415	41.1435	28.2016	111.807
Kole_0413	Kole_0413	43.0204	89.8647	30.1271	44.7655	2.76601	6.52835	2.80628	4.38174	30.5619	32.0644	72.4733	61.7503	98.7196	50.522	224.084	4Fe-4S ferredoxin iron-sulfur binding domain protein	COG0348	C	pfam12801	0	Kole_0413	21.5521	43.1785	48.2585	66.4425	37.4463	21.0467	31.3132	17.4536	80.2349
Kole_0414	Kole_0414	80.2929	122.313	77.7408	71.4792	47.453	40.6662	51.5827	53.6943	66.3604	78.584	64.5257	73.3993	118.17	97.114	283.827	hypothetical protein	COG0327	S	pfam01784	TIGR00486	Kole_0414	-3.00528	28.7567	28.9133	101.303	74.61	59.3348	72.4722	62.5554	95.7844
Kole_0415	Kole_0415	88.4392	119.741	79.7168	113.664	131.741	156.907	51.9783	107.826	98.6015	84.1359	80.9012	95.5845	102.872	108.125	340.195	hypothetical protein	0	0	0	0	Kole_0415	-2.95791	9.99023	10.4189	104.09	96.6906	120.507	91.3687	85.6354	99.2282
Kole_0416	Kole_0416	175.305	250.243	194.954	228.668	142.272	117.16	140.296	35.8077	97.1691	134.612	123.568	119.032	196.051	174.052	526.677	hypothetical protein	COG0846	K	pfam13289	0	Kole_0416	-78.2224	80.0045	111.89	212.774	211.811	170.764	115.891	101.971	157.541
Kole_0417	Kole_0417	66.2212	142.637	55.272	85.2239	49.8797	68.3572	35.9139	14.2739	47.7206	68.7024	82.0117	78.6667	144.12	101.422	322.064	hypothetical protein	COG2165	N U	pfam00932 pfam13544	TIGR02532	Kole_0417	11.0361	49.8976	51.1035	104.429	70.248	64.6832	58.2115	41.6527	111.394
Kole_0418	Kole_0418	367.091	431.635	118.37	140.934	67.5999	141.525	221.535	150.729	154.724	115.961	355.608	408.921	364.348	277.761	549.941	von Willebrand factor type A	COG2304	R	pfam00092 pfam08487	0	Kole_0418	124.356	292.644	317.97	399.363	129.652	117.107	135.342	160.737	386.634
Kole_0419	Kole_0419	114.86	187.341	78.0641	103.338	29.6311	24.0889	20.0417	38.3863	80.0305	123.657	121.578	114.955	225.391	159.536	526.621	M6 family metalloprotease domain protein	COG4412	S	pfam05547	TIGR03296	Kole_0419	31.3062	56.9125	64.9547	151.101	90.7012	58.7806	101.844	65.5289	170.173
Kole_0420	Kole_0420	78.225	132.137	42.6274	64.4151	5.41255	5.96154	13.1793	6.17344	46.1643	58.9792	76.2262	71.05	133.656	88.0064	332.909	hypothetical protein	0	0	0	0	Kole_0420	10.7089	54.2247	55.272	105.181	53.5213	29.6042	52.5717	31.124	102.353
Kole_0421	Kole_0421	245.576	281.205	301.344	243.663	145.135	153.603	105.177	97.8045	206.089	192.057	238.614	194.148	277.772	277.634	532.369	metallophosphoesterase	COG1409	R	pfam00149	0	Kole_0421	-56.1891	64.4959	85.5391	263.39	272.504	210.936	199.073	150.282	235.96
Kole_0422	Kole_0422	105.454	163.526	57.1293	88.9135	38.7924	46.5655	16.2298	13.4309	55.1959	75.1032	111.989	78.2103	148.354	112.578	430.534	Radical SAM domain protein	COG1032	C	pfam02310 pfam04055 pfam13282	0	Kole_0422	-5.70317	64.0908	64.3441	134.49	73.0214	57.8502	65.1496	39.9899	113.282
Kole_0423	Kole_0423	235.686	257.233	146.464	159.612	70.3557	76.8139	104.885	30.479	72.6433	102.364	181.931	102.254	146.414	157.355	405.485	degV family protein	COG1307	S	pfam02645	TIGR00762	Kole_0423	-97.7298	124.544	158.311	246.46	153.038	113.311	87.5036	77.5927	124.334
Kole_0424	Kole_0424	190.733	238.644	145.594	152.546	76.1746	81.3324	60.7228	31.8916	82.7949	94.3482	143.398	86.8505	117.34	150.291	388.446	cation diffusion facilitator family transporter	COG1230	P	pfam01545	TIGR01297	Kole_0424	-101.061	92.6374	137.095	214.688	149.07	113.912	88.5715	67.4394	102.095
Kole_0425	Kole_0425	51.9065	79.8377	39.7579	58.1807	16.1001	29.333	17.1942	14.4975	48.292	32.4159	82.5651	55.2387	62.5878	73.746	180.482	hypothetical protein	0	0	0	0	Kole_0425	-1.42462	24.8138	24.8547	65.8721	48.9693	35.8429	40.3539	28.0999	58.9132
Kole_0426	Kole_0426	138.652	186.73	97.6491	111.519	53.3361	70.9716	53.4445	63.4209	97.5172	128.492	168.754	122.599	161.875	149.75	420.047	ATPase associated with various cellular activities AAA 3	COG0714	R	pfam07726	0	Kole_0426	-1.74422	43.4989	43.5339	162.691	104.584	83.369	113.004	85.7185	142.237
Kole_0427	Kole_0427	119.887	161.128	84.3996	94.3262	48.0836	56.3652	48.7837	49.9682	74.0064	90.1127	150.789	94.2489	145.24	112.968	392.921	hypothetical protein	COG1721	R	pfam01882	0	Kole_0427	-7.66297	54.2958	54.8338	140.507	89.3629	70.7937	82.0596	65.7177	119.745
Kole_0428	Kole_0428	87.9758	115.838	57.6228	84.5713	28.9809	38.4542	29.8417	27.1347	59.1962	73.0409	114.22	59.6775	98.7069	91.3999	324.732	hypothetical protein	0	0	0	0	Kole_0428	-16.0298	27.1216	31.5045	101.907	71.097	52.4073	66.1186	47.3034	79.1922
Kole_0429	Kole_0429	76.6838	134.348	56.3	80.2755	54.2744	57.9493	26.2212	17.1956	60.1186	66.4117	137.551	71.5454	144.594	126.81	332.008	pseudo	COG0204	I	pfam01553	TIGR00530	Kole_0429	7.59732	44.7863	45.4261	105.516	68.2877	62.1998	63.2651	42.4868	108.07
Kole_0430	Kole_0430	59.3681	98.4232	34.6461	81.1205	19.0855	30.8646	8.60594	11.4217	42.3399	54.0819	95.0646	57.7571	79.4839	91.8973	326.826	pseudo	0	0	0	0	Kole_0430	-4.16466	25.486	25.8241	78.8957	57.8833	41.4292	48.2109	29.1124	68.6205
Kole_0431	Kole_0431	74.0434	117.743	49.6335	71.0944	39.4934	52.6376	13.199	23.2587	43.9519	58.1698	116.793	70.5341	124.21	95.0162	333.789	Na+/glutamate symporter-like protein	COG0786	E	0	0	Kole_0431	9.22647	47.5878	48.474	95.8931	60.364	53.2147	51.0608	34.6448	97.372
Kole_0432	Kole_0432	86.5785	135.376	89.7087	99.7911	55.382	93.9195	34.9616	41.3319	93.9949	85.6004	151.155	120.341	157.381	151.625	349.937	hypothetical protein	0	0	pfam01906	0	Kole_0432	30.3285	34.1988	45.7097	110.977	94.7499	84.7004	89.7977	63.9722	138.861
Kole_0433	Kole_0433	148.589	207.646	124.159	174.884	128.431	180.985	54.4113	81.3808	96.5727	97.6176	168.426	131.071	185.146	212.039	336.313	degV family protein	COG1307	S	pfam02645	TIGR00762	Kole_0433	-18.5551	77.8968	80.0763	178.118	149.521	152.115	97.0952	82.4956	158.108
Kole_0434	Kole_0434	63.1213	135.671	63.717	70.7085	16.6358	22.4365	33.756	18.8239	58.0455	76.6796	107.024	86.4806	157.194	108.946	442.281	Chromate transporter	COG2059	P	pfam02417	0	Kole_0434	25.4808	42.1371	49.2423	99.3963	67.2128	43.3745	67.3626	46.8263	121.837
Kole_0435	Kole_0435	84.4123	133.914	67.5306	108.466	14.0176	28.4893	28.4434	25.9068	83.3282	78.0882	113.819	109.528	164.188	130.109	408.098	Chromate transporter	COG2059	P	pfam02417	0	Kole_0435	31.7571	39.6731	50.818	109.163	87.9984	54.6259	80.7082	53.9416	136.858
Kole_0436	Kole_0436	234.576	323.932	147.457	195.217	172.468	260.264	57.303	69.0221	95.4077	125.102	243.204	135.548	209.586	239.126	581.355	hypothetical protein	0	0	pfam05239	0	Kole_0436	-80.3253	138.446	160.061	279.254	171.337	193.851	110.255	86.7087	172.567
Kole_0437	Kole_0437	186.19	146.008	98.2572	127.932	94.4869	138.178	27.0671	41.5583	47.8363	48.5376	169.293	85.8644	118.255	117.046	201.208	hypothetical protein	0	0	0	0	Kole_0437	-46.6233	104.24	114.191	166.099	113.095	114.713	48.1869	41.2498	102.06
Kole_0438	Kole_0438	146.557	184.296	94.2259	114.836	96.0264	158.581	35.1079	57.5585	70.0964	83.2366	169.647	96.1793	143.053	143.451	338.11	ABC transporter	COG1136	V	pfam00005	0	Kole_0438	-29.5516	77.4903	82.934	165.427	104.531	115.917	76.6665	61.4999	119.616
Kole_0439	Kole_0439	106.106	156.165	86.5295	111.216	54.7124	77.7051	58.2116	39.7327	72.2932	80.8439	158.723	94.3295	136.556	130.119	356.073	hypothetical protein	COG4591	M	pfam02687 pfam12704	0	Kole_0439	-10.2578	51.4861	52.498	131.135	98.8726	82.5407	76.5686	62.7704	115.443
Kole_0440	Kole_0440	176.136	200.969	126.522	187.228	112.581	109.011	30.7516	36.3547	67.5678	81.5669	117.442	70.325	101.734	111.074	303.233	response regulator receiver modulated serine phosphatase	COG2208	K T	pfam00072 pfam07228	0	Kole_0440	-102.594	79.7011	129.914	188.552	156.875	133.836	74.5674	54.0603	86.0295
Kole_0441	Kole_0441	198.718	193.525	177.561	187.028	93.0418	75.9102	48.9463	33.8453	72.8103	95.8725	175.642	112.319	132.01	156.121	336.701	anti-sigma-factor antagonist	COG1366	T	pfam01740	TIGR00377	Kole_0441	-79.8392	93.4051	122.877	196.121	182.295	133.385	84.3414	62.8686	122.165
Kole_0442	Kole_0442	181.72	220.529	152.41	153.401	53.6779	42.2303	56.4765	25.195	80.9288	71.4434	142.434	95.8673	118.349	110.362	222.2	anti-sigma-factor antagonist	COG1366	T	pfam13466	TIGR00377	Kole_0442	-88.2883	101.048	134.185	201.125	152.905	100.43	76.1861	58.5109	107.108
Kole_0443	Kole_0443	147.321	176.998	88.5401	137.204	59.7305	71.0905	31.077	32.0257	51.6574	54.4461	144.213	72.4857	85.2634	110.8	213.163	anti-sigma regulatory factor, serine/threonine protein kinase	COG2172	T	pfam13581	0	Kole_0443	-70.141	83.8591	109.326	162.159	112.872	89.1413	53.0518	42.3016	78.8745
Kole_0444	Kole_0444	89.4546	147.396	47.7784	72.8872	23.5003	35.4504	33.2482	23.4978	54.4139	70.3132	133.81	88.8512	154.965	105.476	300.68	Hpt sensor hybrid histidine kinase	COG0642	T	pfam00072 pfam00512 pfam00672 pfam01627 pfam02518	0	Kole_0444	20.3866	60.2853	63.6391	118.425	60.3328	44.9041	62.3635	45.3683	121.908
Kole_0445	Kole_0445	194.983	230.028	115.912	139.177	36.487	40.6662	24.6788	7.70672	114.343	124.54	301.242	222.646	259.775	254.817	655.093	hypothetical protein	0	0	0	0	Kole_0445	67.2376	114.093	132.431	212.506	127.545	83.0606	119.442	67.8172	241.211
Kole_0446	Kole_0446	71.8071	112.962	44.0501	90.3915	30.7186	34.392	67.1263	18.7163	47.1788	64.8281	147.527	89.1515	138.062	121.441	284.864	ATP/cobalamin adenosyltransferase	COG2096	S	pfam01923	TIGR00636	Kole_0446	28.342	44.6135	52.8548	92.3844	67.2208	49.888	56.0034	49.4624	113.607
Kole_0447	Kole_0447	112.015	154.355	85.3897	120.533	82.8989	79.7978	51.453	35.2255	70.7055	90.0689	161.308	118.009	163.423	150.544	333.868	hypothetical protein	0	0	pfam14014	0	Kole_0447	15.1221	58.1692	60.1027	133.185	102.961	92.1548	80.3872	61.8632	140.716
Kole_0448	Kole_0448	245.095	343.333	164.248	223.732	171.534	171.099	130.523	82.2963	120.772	198.61	295.323	199.13	308.468	268.443	520.743	urocanate hydratase	COG2987	E	pfam01175	TIGR01228	Kole_0448	-15.2715	123.693	124.632	294.214	193.99	182.653	159.691	133.05	253.799
Kole_0449	Kole_0449	58.8969	128.407	45.3699	72.751	22.6451	44.1519	63.9298	61.7638	84.7386	72.2848	256.761	112.538	168.778	123.063	343.276	extracellular solute-binding protein family 3	COG0834	E T	pfam00497	0	Kole_0449	58.0969	33.6774	67.1522	93.652	59.0604	46.2295	78.5117	70.6793	140.658
Kole_0450	Kole_0450	139.313	148.479	73.2568	22.1972	41.1462	46.1288	33.3962	21.5098	59.0219	37.3632	81.2776	29.3944	71.4413	49.3663	176.793	transposase IS4 family protein	0	0	pfam01609	0	Kole_0450	-65.7821	72.1862	97.6633	143.896	47.727	45.6822	48.1926	37.8228	50.4178
Kole_0451	Kole_0451	148.031	210.816	39.5566	108.587	131.87	190.843	39.6415	68.0861	155.898	55.9885	43.3231	104.674	27.8184	90.3753	218.008	hypothetical protein	0	0	0	0	Kole_0451	-59.8265	34.6129	69.1177	179.423	74.0716	117.714	105.943	79.9035	66.2462
Kole_0452	Kole_0452	57.816	117.664	55.0262	56.2012	22.4327	38.0614	10.9684	18.6674	39.5027	46.9963	84.6466	55.5107	104.283	78.1149	269.684	diguanylate cyclase and metal dependent phosphohydrolase	COG2206	T	pfam00497 pfam00990 pfam13185 pfam13426 pfam13487	TIGR00254 TIGR00229	Kole_0452	-4.55171	44.8863	45.1165	87.74	55.6137	42.9304	43.2495	29.0337	79.8966
Kole_0453	Kole_0453	88.791	147.462	94.4895	68.5917	36.9863	46.7482	71.3586	54.173	81.8036	87.6254	127.094	110.726	175.461	127.469	377.625	nicotinate-nucleotide/dimethylbenzimidazole phosphoribosyltransferase	COG2038	H	pfam02277	TIGR03160	Kole_0453	30.2727	48.0491	56.7904	118.126	81.5406	61.7039	84.7145	73.7401	143.093
Kole_0454	Kole_0454	129.906	196.635	109.465	145.154	43.1277	54.8869	123.545	63.4977	80.6499	109.793	136.058	114.971	169.201	146.736	738.285	Adenosylcobinamide-phosphate guanylyltransferase	COG2087	H	pfam02283	0	Kole_0454	-17.0127	62.2164	64.5005	163.27	127.31	88.1584	95.2212	94.3714	142.086
Kole_0455	Kole_0455	68.2733	96.4424	49.8038	60.8404	20.676	43.1062	37.7586	35.3738	48.4956	61.9177	56.7132	50.3126	91.1727	69.9767	244.896	hypothetical protein	0	0	0	0	Kole_0455	-6.83157	23.2024	24.1872	82.3579	55.3221	43.6066	55.2066	45.8864	70.7426
Kole_0456	Kole_0456	58.4298	124.917	47.7878	58.859	8.91205	18.2297	18.0836	20.3298	48.0258	56.4766	111.281	85.1542	124.773	87.1358	327.952	cobalamin-5-phosphate synthase CobS	COG0368	H	pfam02654	TIGR00317	Kole_0456	23.8436	47.3658	53.0286	91.6733	53.3234	33.4471	52.2512	35.7289	104.964
Kole_0457	Kole_0457	106.453	180.013	92.5888	128.674	52.7593	66.1877	11.5735	33.4312	87.3447	71.6289	251.021	129.243	158.766	121.033	317.239	BadM/Rrf2 family transcriptional regulator	COG1959	K	pfam02082	TIGR00738	Kole_0457	8.84668	69.1269	69.6907	143.233	110.631	85.0525	79.4868	50.9946	144.005
Kole_0458	Kole_0458	107.942	115.903	95.6143	135.201	46.9908	59.1508	38.14	31.4774	82.7606	59.1421	177.538	105.505	143.567	132.231	366.65	DNA polymerase IV (family X)-like protein	COG1796	L	pfam14716	0	Kole_0458	6.93766	49.5162	49.9999	111.922	115.408	84.2392	70.9514	52.88	124.536
Kole_0459	Kole_0459	101.384	149.38	115.843	110.558	83.0094	103.368	59.9342	73.8972	104.442	97.2106	180.969	124.832	179.931	139.709	306.07	major facilitator superfamily MFS 1	0	0	pfam07690	0	Kole_0459	23.3922	38.4742	45.0273	125.382	113.201	103.195	100.827	83.8711	152.382
Kole_0460	Kole_0460	155.676	212.141	188.244	219.927	124.056	104.973	109.64	90.8365	210.976	213.689	301.793	203.589	281.116	218.002	519.925	Nucleotidyl transferase	COG1208	J M	pfam00132 pfam00483	0	Kole_0460	41.0249	-11.7447	42.673	183.909	204.085	159.3	212.333	156.285	242.352
Kole_0461	Kole_0461	229.923	295.625	394.616	576.271	495.626	729.936	440.239	231.916	311.758	468.21	914.611	511.13	423.772	515.138	660.845	alpha amylase catalytic region	COG0366	G	pfam00128 pfam09985	0	Kole_0461	133.26	-76.0453	153.431	262.774	485.444	549.112	389.984	363.031	467.451
Kole_0462	Kole_0462	67.6506	134.593	101.559	188.331	118.903	119.01	163.527	85.808	163.389	177.655	73.0178	87.8925	232.665	198.49	379.366	inner-membrane translocator	COG1079	R	pfam02653	0	Kole_0462	23.0929	-63.6068	67.6691	101.122	144.945	131.951	170.522	147.595	160.279
Kole_0463	Kole_0463	101.881	204.082	144.515	232.137	186.697	195.987	255.569	190.694	199.207	235.805	136.895	146.811	364.629	245.9	566.86	inner-membrane translocator	COG4603	R	pfam02653	0	Kole_0463	62.0389	-42.3727	75.1284	152.981	188.326	189.834	217.506	220.319	255.72
Kole_0464	Kole_0464	86.7479	135.399	133.567	304.268	296.989	317.371	408.866	237.672	207.062	222.952	91.2725	105.143	358.402	211.425	322.39	ABC transporter	COG3845	R	pfam00005	0	Kole_0464	48.2844	-83.7688	96.6882	111.074	218.918	263.049	215.007	269.138	231.772
Kole_0465	Kole_0465	514.355	631.777	502.025	954.066	1071.87	1459.38	774.9	587.894	662.383	905.991	380.31	427.586	1148.7	1175.14	476.159	basic membrane lipoprotein	COG1744	R	pfam02608	0	Kole_0465	73.0227	-204.816	217.444	573.066	728.046	996.834	784.187	732.792	788.142
Kole_0466	Kole_0466	67.3388	110.624	76.3899	78.8672	68.9198	97.7118	93.231	30.0241	38.1308	52.4303	64.3667	50.6459	87.453	70.964	223.559	ABC transporter	COG1131	V	pfam00005	0	Kole_0466	-25.8003	39.0037	46.7648	88.9812	77.6286	80.4722	45.2805	53.454	69.0495
Kole_0467	Kole_0467	69.0413	132.844	83.0602	96.3559	33.9456	44.3079	28.178	13.688	59.5204	78.1051	98.2279	67.8596	122.896	108.035	364.16	hypothetical protein	0	0	pfam12679	0	Kole_0467	-13.1354	30.3919	33.109	100.943	89.708	64.4174	68.8127	44.8729	95.3778
Kole_0468	Kole_0468	87.6669	118.994	79.5129	87.8806	43.833	45.2208	41.9539	36.1599	69.8979	81.8112	101.237	86.2238	151.575	123.811	325.268	WD-40 repeat protein	COG2319	R	pfam00400	TIGR02608	Kole_0468	15.1179	35.0404	38.1626	103.33	83.6967	64.1118	75.8545	57.4557	118.899
Kole_0469	Kole_0469	106.677	158.938	94.7355	128.863	94.7648	93.1934	39.3318	64.1424	91.0128	70.3231	100.959	82.2195	141.27	124.573	270.239	hypothetical protein	0	0	0	0	Kole_0469	-24.2722	46.9496	52.8527	132.808	111.799	102.889	80.668	66.2025	111.745
Kole_0470	Kole_0470	177.127	204.957	209.374	242.36	156.729	206.845	72.513	145.895	169.223	149.135	155.081	150.442	213.299	177.719	296.06	hypothetical protein	0	0	pfam10923	0	Kole_0470	-39.0401	29.7383	49.0765	191.042	225.867	203.827	159.179	134.191	181.871
Kole_0471	Kole_0471	125.167	133.304	148.345	156.697	113.617	137.256	85.4292	103.605	132.479	111.316	131.869	114.591	167.372	149.751	289.968	DEAD/DEAH box helicase domain protein	COG1201	R	pfam00270 pfam00271	0	Kole_0471	-7.75828	12.9779	15.1201	129.235	152.521	138.979	121.898	108.207	140.982
Kole_0472	Kole_0472	125.123	142.167	90.2816	106.587	51.4164	45.615	17.7583	20.7959	69.9793	53.2625	119.58	148.488	186.325	105.001	285.679	hypothetical protein	0	0	0	TIGR02532	Kole_0472	47.7514	94.7588	106.11	133.645	98.4343	73.475	61.6209	40.449	167.407
Kole_0473	Kole_0473	135.565	152.633	113.896	136.265	154.663	271.535	33.0346	59.8332	76.3711	51.5849	141.966	138.112	152.553	118.946	194.548	hypothetical protein	0	0	pfam07963	TIGR02532	Kole_0473	6.9575	90.5412	90.8081	144.099	125.081	169.09	63.978	55.206	145.332
Kole_0474	Kole_0474	137.045	191.82	99.479	137.581	93.9402	95.5589	63.6925	46.554	79.2763	93.3412	159.143	147.361	201.102	153.557	413.472	hypothetical protein	0	0	0	0	Kole_0474	23.1916	87.5299	90.5502	164.432	118.53	106.64	86.3087	70.716	174.231
Kole_0475	Kole_0475	121.235	151.313	179.734	137.97	181.356	120.472	137.46	115.811	103.686	101.708	80.8909	82.5494	131.08	163.768	351.938	Radical SAM domain protein	COG1856	S	0	0	Kole_0475	-57.7747	27.6929	64.0688	136.274	158.852	154.883	102.697	114.666	106.815
Kole_0476	Kole_0476	121.039	184.683	175.954	176.016	160.596	73.148	131.931	79.5149	94.7781	123.107	95.5601	86.8009	146.22	153.688	382.999	Radical SAM domain protein	COG2516	R	pfam04055	0	Kole_0476	-67.1973	31.3523	74.1515	152.861	175.985	146.429	108.942	107.333	116.511
Kole_0477	Kole_0477	70.4248	144.115	106.343	124.616	83.8811	59.0456	59.7209	48.9555	68.1772	101.502	77.7182	66.0343	148.44	119.639	431.62	biotin/lipoate A/B protein ligase	COG0095	H	pfam03099	0	Kole_0477	-21.5466	20.2186	29.5474	107.27	115.479	93.4713	84.8396	69.5889	107.237
Kole_0478	Kole_0478	62.2408	119.732	33.7281	59.9681	6.66966	46.1008	7.73345	3.01876	34.3535	57.3431	62.3147	56.2621	103.725	80.533	485.076	glycoside hydrolase family 38	COG0383	G	pfam01074 pfam07748 pfam09261	0	Kole_0478	0.330678	41.6828	41.6842	90.9865	46.8481	36.6167	45.8483	25.6122	79.9934
Kole_0479	Kole_0479	77.4265	136.344	39.3148	73.1939	15.6414	90.7539	0	4.33617	40.9318	66.4837	63.635	53.906	109.386	81.2268	579.637	extracellular solute-binding protein family 1	COG1653	G	pfam01547	0	Kole_0479	-13.0512	43.8777	45.7776	106.885	56.2543	54.726	53.7077	27.9379	81.6458
Kole_0480	Kole_0480	44.0494	126.25	39.7107	48.9598	2.74763	27.0207	0	2.17632	33.2882	51.493	69.4608	56.1261	128.732	80.1997	339.204	binding-protein-dependent transport systems inner membrane component	COG1175	G	pfam00528	0	Kole_0480	12.157	47.4884	49.0198	85.1496	44.3352	29.6097	42.3906	21.7394	92.4292
Kole_0481	Kole_0481	66.5514	152.652	38.2217	65.4353	5.15059	22.5763	2.98605	3.2637	40.2217	54.5893	87.6589	59.7923	122.483	91.1783	416.103	binding-protein-dependent transport systems inner membrane component	COG0395	G	pfam00528	0	Kole_0481	-5.49961	57.4684	57.7309	109.602	51.8285	32.846	47.4055	25.2652	91.1376
Kole_0482	Kole_0482	43.3929	95.1585	25.8878	43.2416	2.59893	11.5865	2.3438	0.731923	32.2424	44.8565	56.1552	51.4446	108.236	69.3955	329.549	hypothetical protein	0	0	pfam03659 pfam14307	0	Kole_0482	17.9627	35.6385	39.9094	69.2757	34.5647	20.8287	38.5495	20.0437	79.8402
Kole_0483	Kole_0483	54.8237	110.184	35.6175	63.9	2.48443	8.25269	3.3608	3.49838	46.2327	69.1204	70.859	66.9265	138.463	96.0962	414.865	alpha-1,2-mannosidase	COG3537	G	pfam07971	TIGR01180	Kole_0483	25.9586	31.4761	40.7994	82.5039	49.7588	27.5637	57.6765	30.5531	102.695
Kole_0484	Kole_0484	177.092	209.373	136.321	159.399	128.05	140.945	85.8149	75.9287	116.821	107.13	126.729	151.588	179.691	163.876	339.605	GntR family transcriptional regulator	COG1609	K	pfam00392 pfam13377	0	Kole_0484	-14.0429	78.1364	79.3883	193.233	147.86	141.179	111.976	96.4238	165.639
Kole_0485	Kole_0485	437.714	529.692	515.288	746.66	706.72	595.059	571.237	186.899	168.468	232.911	153.751	133.781	223.747	214.409	410.151	2-nitropropane dioxygenase NPD	COG2070	R	pfam03060	0	Kole_0485	-428.622	170.18	461.171	483.703	630.974	640.932	200.689	289.879	178.764
Kole_0486	Kole_0486	136.779	211.682	235.529	291.007	263.148	143.093	130.125	72.8635	105.02	150.175	200.3	147.855	244.387	186.906	434.267	Malate/L-lactate dehydrogenase	COG2055	C	pfam02615	0	Kole_0486	-40.6697	54.1568	67.7272	174.231	263.268	233.194	127.597	114.546	196.121
Kole_0487	Kole_0487	136.47	194.169	199.553	249.683	277.648	211.253	163.457	70.4414	99.1045	148.582	184.464	123.728	237.108	157.523	516.235	Malate dehydrogenase (oxaloacetate-decarboxylating)	COG0281	C	pfam00390 pfam03949	0	Kole_0487	-34.0155	45.3499	56.6892	165.319	224.618	234.534	123.843	120.396	180.418
Kole_0488	Kole_0488	122.831	205.161	158.629	225.853	100.607	127.14	122.165	26.1024	83.8435	96.4235	159.564	104.343	185.14	131.927	346.641	CRISPR-associated protein Cas6	COG1583	L	pfam01881	TIGR01877	Kole_0488	-52.2017	67.9827	85.7127	163.996	192.241	153.057	90.1335	82.1335	144.741
Kole_0489	Kole_0489	48.54	45.2654	62.1016	91.8346	288.683	276.223	94.9901	76.6309	30.2483	25.6263	25.5537	24.3855	47.3066	30.7375	113.803	hypothetical protein	0	0	0	0	Kole_0489	-30.0996	14.8213	33.5508	46.9027	76.9681	179.711	27.9373	56.8739	35.8461
Kole_0490	Kole_0490	118.992	160.282	65.1482	78.6729	43.2234	49.0799	34.3588	27.6711	53.8994	67.6686	102.889	86.3479	138.282	91.7639	336.722	ATPase	COG1672	R	pfam01637 pfam03008	0	Kole_0490	-6.68236	74.4071	74.7066	139.637	71.9106	59.0311	60.784	45.8995	112.315
Kole_0491	Kole_0491	245.416	322.844	139.067	187.274	89.228	165.307	48.6705	34.9574	64.7216	93.611	125.104	116.949	214.446	142.429	587.424	transposase IS116/IS110/IS902 family protein	0	0	pfam01548 pfam02371	0	Kole_0491	-90.265	174.035	196.051	284.13	163.17	145.219	79.1663	60.4901	165.697
Kole_0492	Kole_0492	260.134	356.506	128.526	122.844	50.0225	42.8526	0	14.0875	76.7104	109.961	138.347	131.526	271.435	156.061	607.922	hypothetical protein	0	0	0	0	Kole_0492	-56.4201	192.655	200.747	308.32	125.685	86.0612	93.3359	50.1898	201.481
Kole_0493	Kole_0493	277.329	316.433	120.312	99.7739	59.8442	71.2202	34.2138	28.9002	58.404	70.0138	104.224	97.13	188.318	107.263	382.874	alpha-2-macroglobulin domain protein	COG2373	R	pfam00207 pfam01835 pfam10569	0	Kole_0493	-96.6066	196.305	218.789	296.881	110.043	87.7876	64.2089	47.8829	142.724
Kole_0494	Kole_0494	243.065	291.464	154.401	113.787	55.8636	87.8996	28.6642	40.2808	68.2091	100.736	127.233	129.301	240.673	150.629	427.891	hypothetical protein	COG3234	S	pfam06672	0	Kole_0494	-49.0489	170.624	177.534	267.265	134.094	102.988	84.4723	59.4724	184.987
Kole_0495	Kole_0495	357.828	375.997	380.576	252.767	188.252	147.272	107.299	88.4597	113.574	125.255	123.614	95.386	168.471	160.598	424.679	acetyltransferase	COG4552	R	pfam13527 pfam13530	0	Kole_0495	-261.398	188.102	322.042	366.912	316.671	242.217	119.415	108.647	131.929
Kole_0496	Kole_0496	437.412	426.526	424.748	271.377	274.354	246.343	76.6466	150.225	107.905	129.059	109.267	88.3222	147.663	142.937	301.857	hypothetical protein	0	0	0	0	Kole_0496	-330.41	231.245	403.293	431.969	348.063	304.206	118.482	115.959	117.992
Kole_0497	Kole_0497	398.284	345.333	413.012	230.71	225.728	270.486	61.5838	113.886	97.256	119.108	99.0132	86.5998	138.014	161.346	346.846	hypothetical protein	0	0	pfam13485	0	Kole_0497	-284.419	200.846	348.186	371.809	321.861	284.984	108.182	97.9584	112.307
Kole_0498	Kole_0498	454.244	438.826	464.754	278.701	210.461	207.179	111.591	133.695	142.275	164.283	114.089	84.053	149.234	191.847	380.631	GCN5-related N-acetyltransferase	COG4552	R	pfam13527 pfam13530	0	Kole_0498	-354.889	203.842	409.265	446.535	371.727	290.274	153.279	137.961	116.644
Kole_0499	Kole_0499	284.078	253.506	284.465	211.521	153.588	178.724	50.1042	59.77	84.817	90.2621	91.386	77.8371	141.006	159.713	295.595	pseudo	0	0	pfam05977	0	Kole_0499	-182.981	142.44	231.886	268.792	247.993	207.074	87.5395	71.2383	109.421
Kole_0500	Kole_0500	257.005	250.5	273.345	396.823	520.927	819.662	163.457	262.028	220.695	226.193	151.704	158.257	232.372	376.979	368.065	hypothetical protein	0	0	0	0	Kole_0500	-111.492	-0.138368	111.492	253.752	335.084	502.689	223.444	218.093	195.315
Kole_0501	Kole_0501	20.8309	40.4053	27.3522	92.5059	174.113	149.823	44.162	65.5071	23.2037	14.7173	11.1377	7.28816	71.9785	54.5627	47.8088	hypothetical protein	0	0	0	0	Kole_0501	-13.0072	11.6818	17.4829	30.6181	59.929	110.949	18.9605	36.8975	39.6333
Kole_0502	Kole_0502	136.495	201.315	236.9	243.62	239.328	217.404	174.224	214.813	230.909	246.355	181.01	205.785	331.29	280.469	413.123	major facilitator superfamily MFS 1	COG2211	G	pfam07690	0	Kole_0502	51.1799	-40.4469	65.233	168.905	240.26	234.313	238.632	216.575	268.537
Kole_0503	Kole_0503	68.4259	301.256	20.6843	113.004	55.5473	49.3659	41.7452	26.7243	33.8977	68.3668	35.3747	49.1437	174.634	125.258	239.339	transposase IS4 family protein	0	0	pfam01609	0	Kole_0503	-51.5128	106.237	118.067	184.841	66.844	59.6503	51.1322	42.6835	111.889
Kole_0504	Kole_0504	255.548	277.309	132.31	138.395	131.87	174.192	19.8208	71.1809	97.8307	56.6176	162.628	101.04	119.35	108.45	549.311	hypothetical protein	0	0	0	0	Kole_0504	-113.087	148.45	186.618	266.429	135.352	144.192	77.2242	61.3625	110.195
Kole_0505	gldA	768.261	673.053	2673.92	2662.53	1825.71	1212.19	1280.46	498.572	903.261	600.626	1490.71	1481.87	1002.9	629.319	462.495	gldA - glycerol dehydrogenase, NAD+ dependent	COG0371	C	pfam00465	0	gldA	-374.74	225.504	437.358	720.657	2668.23	2093.59	751.943	820.729	1242.39
Kole_0506	Kole_0506	622.666	496.291	1899.41	2175.51	2011.21	2320.03	966.212	685.509	581.349	340.557	848.176	885.867	679.191	358.28	185.711	hypothetical protein	0	0	pfam10007	0	Kole_0506	-481.146	214.662	526.86	559.479	2037.46	2101.54	460.953	643.407	782.529
Kole_0507	Kole_0507	587.193	522.288	2118.53	2267.39	925.334	714.658	412.662	287.802	630.752	411.256	922.787	862.631	754.79	564.475	402.66	hypothetical protein	0	0	0	0	Kole_0507	-557.415	161.113	580.232	554.741	2192.96	1506.48	521.004	435.618	808.711
Kole_0508	Kole_0508	207.332	215.842	444.27	401.859	353.082	410.916	134.253	221.313	229.869	169.621	425.317	344.554	284.038	208.705	337.633	Poly(3-hydroxybutyrate) depolymerase-like protein	COG3509	Q	pfam10503	0	Kole_0508	7.00844	65.5902	65.9636	211.587	423.064	402.532	199.745	188.764	314.296
Kole_0509	Kole_0509	190.612	247.592	150.733	206.02	124.414	125.343	76.2799	68.0593	115.553	124.51	288.018	153.461	217.078	174.064	474.395	aspartate racemase	COG1794	M	pfam01177	TIGR00035	Kole_0509	-28.9732	91.5995	96.0724	219.102	178.377	151.628	120.031	96.1004	185.27
Kole_0510	Kole_0510	178.519	203.333	145.368	202.329	132.538	142.189	97.7947	73.6	125.375	110.808	239.733	140.304	181.177	147.754	400.444	FolC bifunctional protein	COG0285	H	pfam02875 pfam08245	TIGR01499	Kole_0510	-30.8936	65.3556	72.2895	190.926	173.849	155.606	118.092	101.895	160.74
Kole_0511	Kole_0511	225.413	286.71	174.293	262.384	327.686	355.933	173.307	188.082	177.528	135.77	303.966	187.843	249.839	172.176	476.437	UDP-N-acetylmuramyl-tripeptide synthetase	COG0769	M	pfam01225 pfam02875 pfam08245	TIGR01085	Kole_0511	-32.3646	90.5939	96.2015	256.062	218.339	280.074	156.649	168.672	218.841
Kole_0512	Kole_0512	176.585	257.401	146.637	219.665	143.277	118.964	116.29	93.8609	160.316	98.1211	300.143	146.25	205.333	137.678	308.961	UDP-N-acetylmuramoylalanyl-D-glutamyl-2, 6-diaminopimelate/D-alanyl-D-alanyl ligase	COG0770	M	pfam01225 pfam02875 pfam08245	TIGR01143	Kole_0512	-40.3795	77.5335	87.4182	216.993	183.151	157.136	129.219	117.147	175.792
Kole_0513	Kole_0513	465.482	482.059	226.875	250.575	189.18	335.48	203.552	138.474	150.687	176.489	264.306	155.037	229.087	371.807	346.795	hypothetical protein	0	0	0	0	Kole_0513	-207.327	226.416	306.999	473.771	238.725	250.528	163.588	167.301	192.062
Kole_0514	Kole_0514	90.8749	163.894	72.9392	99.2659	40.2637	34.2452	19.8729	43.0968	89.8614	116.477	116.5	91.5879	186.544	123.351	494.151	nucleoside recognition domain protein	0	0	pfam07670	0	Kole_0514	16.1605	26.4235	30.9736	127.384	86.1026	61.6785	103.169	67.327	139.066
Kole_0515	Kole_0515	254.81	345.635	183.962	193.828	36.5946	47.5039	89.1057	67.2462	146.838	140.698	161.053	84.1471	154.308	189.383	531.193	hypothetical protein	0	0	pfam12675	0	Kole_0515	-162.286	97.0195	189.075	300.223	188.895	115.472	143.768	110.972	119.227
Kole_0516	Kole_0516	165.881	213.093	129.286	123.271	39.5276	26.3134	43.1879	46.2403	101.966	113.966	121.368	91.6379	169.273	155.722	522.578	hypothetical protein	0	0	pfam02195	0	Kole_0516	-49.8217	64.9729	81.8759	189.487	126.279	79.5996	107.966	76.34	130.455
Kole_0517	Kole_0517	160.896	229.476	116.742	141.079	34.1603	16.9737	65.667	51.2664	103.857	106.293	162.669	121.216	214.058	164.197	382.304	hypothetical protein	0	0	pfam00719	0	Kole_0517	-15.5424	85.8293	87.2252	195.186	128.911	77.2389	105.075	81.771	167.637
Kole_0518	Kole_0518	158.652	227.649	143.727	111.845	58.8585	46.7018	93.9115	98.1809	141.593	132.962	134.075	102.424	195.766	177.286	457.587	LemA family protein	COG1704	S	pfam04011 pfam12483	0	Kole_0518	-36.9815	44.4856	57.8499	193.15	127.786	90.283	137.277	116.662	149.095
Kole_0519	Kole_0519	121.456	164.637	105.909	76.2507	26.4574	21.5858	71.5802	84.4452	119.667	131.389	97.8851	77.0035	151.234	153.714	336.483	Phosphoglycerate mutase	COG0406	G	pfam00300	0	Kole_0519	-21.2704	6.97782	22.3857	143.047	91.0798	57.5507	125.528	101.77	114.119
Kole_0520	Kole_0520	94.2983	193.857	51.7367	122.497	43.0171	77.5114	39.4198	46.6024	80.6961	75.6042	156.227	86.7405	148.385	139.153	516.489	NUDIX hydrolase	COG1051	F	pfam00293	0	Kole_0520	-12.9331	55.8831	57.3601	144.078	87.1171	73.6907	78.1501	60.5806	117.563
Kole_0521	Kole_0521	149.609	218.88	118.923	160.802	101.487	131.77	90.7242	112.651	170.038	146.853	313.648	168.42	214.566	243.753	516.085	pseudo	COG1404	O	pfam00082	0	Kole_0521	21.5021	28.4103	35.6299	184.245	139.863	128.245	158.445	130.067	191.493
Kole_0522	Kole_0522	120.521	179.497	113.878	154.484	103.719	125.065	173.318	129.081	166.624	129.926	304.173	195.832	221.58	189.494	373.949	glycoside hydrolase clan GH-D	COG3345	G	pfam02065	0	Kole_0522	67.7051	24.4064	71.9698	150.009	134.181	124.286	148.275	149.737	208.706
Kole_0523	Kole_0523	91.8792	158.414	61.1807	75.1116	6.56379	18.0739	46.6155	3.11939	57.892	67.8463	161.232	112.099	179.089	132.819	445.821	transposase IS3/IS911 family protein	0	0	pfam13518	0	Kole_0523	36.8978	75.5417	84.0714	125.147	68.1461	40.2325	62.8691	43.8683	145.594
Kole_0524	Kole_0524	63.1213	126.571	21.6538	58.2762	24.9537	32.2525	7.23344	9.03546	23.4946	30.9933	48.8907	43.7708	33.4038	45.9617	201.094	hypothetical protein	0	0	pfam13276	0	Kole_0524	-35.5744	48.669	60.2844	94.8463	39.965	34.2841	27.2439	17.6892	38.5873
Kole_0525	Kole_0525	92.2249	149.681	66.1383	99.5637	73.04	73.818	13.6806	26.3452	59.4651	83.1503	85.1066	63.2168	121.089	105.038	376.38	Integrase catalytic region	COG4584	L	pfam00665	0	Kole_0525	-23.81	38.5454	45.3063	120.953	82.851	78.14	71.3077	45.6603	92.1528
Kole_0526	Kole_0526	78.4879	170.64	56.9838	92.5059	48.9694	51.3678	28.3899	26.1043	63.584	64.5758	108.513	71.8404	141.815	95.2064	363.893	IstB domain protein ATP-binding protein	COG1484	L	pfam01695	0	Kole_0526	-9.88402	55.729	56.5987	124.564	74.7448	62.4567	64.0799	45.6635	106.828
Kole_0527	Kole_0527	139.033	226.373	83.9503	125.494	116.634	138.474	34.4238	44.3433	81.3913	93.8239	150.628	91.8432	154.877	175.44	428.563	pseudo	0	0	pfam00665	0	Kole_0527	-40.199	76.3261	86.2649	182.703	104.722	116.138	87.6076	63.4956	123.36
Kole_0528	Kole_0528	225.784	258.392	154.215	183.077	123.587	145.154	95.0798	76.4559	106.953	126.065	263.292	201.24	276.036	208.618	373.949	hypothetical protein	0	0	0	0	Kole_0528	19.3714	136.041	137.414	242.088	168.646	151.508	116.509	101.138	238.638
Kole_0529	Kole_0529	294.571	328.826	162.503	209.623	89.1532	145.503	234.788	154.452	242.68	218.792	419.35	236.297	377.447	420.859	397.348	anaerobic ribonucleoside-triphosphate reductase activating protein	COG1180	O	pfam04055 pfam13353	TIGR02495	Kole_0529	37.6118	84.0354	92.0685	311.699	186.063	151.696	230.736	212.678	306.872
Kole_0530	Kole_0530	704.893	675.08	373.483	362.67	366.293	410.74	894.005	636.094	629.542	625.686	798.837	504.656	767.444	952.948	500.082	anaerobic ribonucleoside triphosphate reductase	COG1328	F	pfam03477 pfam13597	TIGR02487	Kole_0530	69.8174	42.7957	81.8898	689.986	368.077	378.296	627.614	696.332	636.05
Kole_0531	Kole_0531	98.4002	149.511	129.205	95.6117	100.524	79.9843	46.358	53.5638	67.7579	75.4797	77.6317	86.1962	98.2247	81.4135	193.116	DNA polymerase III, epsilon subunit	COG2176	L	pfam00929	TIGR00573	Kole_0531	-38.0964	46.9927	60.495	123.955	112.408	101.331	71.6188	60.7899	92.2105
Kole_0532	Kole_0532	197.115	260.938	249.161	230.658	202.418	148.576	129.936	63.2719	111.716	134.205	163.517	139.565	218.659	176.28	525.851	amidohydrolase	COG1473	R	pfam01546 pfam07687	TIGR01891	Kole_0532	-81.8706	97.4333	127.264	229.026	239.909	207.703	122.961	109.782	179.112
Kole_0533	Kole_0533	311.859	324.731	190.244	236.602	173.53	258.521	104.885	157.919	127.394	155.507	163.247	184.633	288.985	281.652	419.146	hypothetical protein	0	0	0	0	Kole_0533	-53.8258	158.953	167.819	318.295	213.423	214.724	141.451	136.426	236.809
Kole_0534	Kole_0534	418.137	400.6	274.786	236.81	197.844	154.648	153.343	142.851	181.384	194.567	187.717	261.595	352.194	339.229	348.574	glycerol kinase	COG0554	C	pfam00370 pfam02782	TIGR01311	Kole_0534	-53.8996	207.786	214.663	409.368	255.798	216.022	187.976	168.036	306.895
Kole_0535	Kole_0535	467.96	399.092	262.903	163.036	145.948	138.743	246.788	160.3	189.079	166.367	174.77	291.069	361.339	300.118	337.699	hypothetical protein	COG0802	R	pfam02367	TIGR00150	Kole_0535	-22.2967	251.634	252.62	433.526	212.97	177.658	177.723	190.633	326.204
Kole_0536	Kole_0536	677.386	585.59	454.184	315.981	318.493	280.145	537.138	392.381	436.619	396.039	333.777	893.677	880.502	496.187	392.341	ATP-dependent protease La	COG0466	O	pfam00004 pfam02190 pfam05362	TIGR00763	Kole_0536	405.525	365.162	545.705	631.488	385.082	342.201	416.329	440.544	887.089
Kole_0537	engB	485.927	406.962	327.869	264.739	318.258	317.665	224.047	297.697	270.691	212.492	222.917	553.417	434.383	282.241	158.655	engB - probably GTP-binding protein	COG0218	R	pfam01926	TIGR03598 TIGR00231	engB	145.11	262.369	299.824	446.445	296.304	307.133	241.592	251.232	493.9
Kole_0538	Kole_0538	43.6648	77.5083	33.4889	45.9793	20.9271	32.9281	8.4927	10.8736	35.0489	38.1679	74.1943	53.8202	82.8214	56.5114	187.263	diguanylate cyclase	COG2199	T	pfam00990	TIGR00254	Kole_0538	12.875	28.3795	31.1635	60.5865	39.7341	33.3308	36.6084	23.1458	68.3208
Kole_0539	Kole_0539	179.199	202.096	361.23	562.61	510.706	446.016	224.27	290.405	326.912	254.408	492.667	760.23	499.454	517.322	373.058	hypothetical protein	COG1392	P	pfam01865	TIGR00153	Kole_0539	396.15	68.1137	401.963	190.648	461.92	470.14	290.66	273.999	629.842
Kole_0540	Kole_0540	284.168	351.705	170.244	137.199	174.167	207.538	53.7341	111.007	97.9271	102.327	242.681	148.252	197.054	186.4	509.759	phosphate transporter	COG0306	P	pfam01384	0	Kole_0540	-94.5859	184.863	207.655	317.936	153.721	172.287	100.127	91.2488	172.653
Kole_0541	Kole_0541	553.315	1040.31	300.784	367.935	62.7479	47.7474	16.6981	20.858	177.464	200.728	224.882	187.389	312.981	338.196	1013.39	transposase IS4 family protein	0	0	pfam01609	0	Kole_0541	-426.309	439.238	612.103	796.813	334.359	194.803	189.096	103.937	250.185
Kole_0542	Kole_0542	513.433	817.571	360.102	345.987	118.846	172.911	59.4623	75.3074	183.669	200.678	367.913	207.167	315.874	371.996	470.348	hypothetical protein	0	0	0	0	Kole_0542	-334.056	357.543	489.317	665.502	353.044	249.461	192.174	129.779	261.521
Kole_0543	Kole_0543	573.892	623.252	372.902	283.21	121.879	107.872	17.6648	42.752	183.098	163.151	231.664	145.763	290.313	317.243	594.359	phosphate transporter	COG0306	P	pfam01384	0	Kole_0543	-321.842	323.889	456.603	598.572	328.056	221.466	173.125	101.667	218.038
Kole_0544	Kole_0544	413.949	400.856	393.606	581.877	1114.93	2212.45	254.91	335.827	202.932	243.221	557.703	254.163	292.128	661.758	499.947	NUDIX hydrolase	COG1051	F	pfam00293	0	Kole_0544	-189.19	136.899	233.526	407.403	487.742	1075.72	223.076	259.223	273.145
Kole_0545	Kole_0545	1165.25	878.138	759.215	1188.11	695.359	1209.54	464.072	400.362	487.666	516.855	906.522	661.173	529.082	1093.37	451.037	sigma 54 modulation protein/ribosomal protein S30EA	COG1544	J	pfam02482	TIGR00741	Kole_0545	-393.984	382.12	548.852	1021.69	973.661	963.054	502.26	467.238	595.127
Kole_0546	Kole_0546	262.969	268.377	256.971	305.745	268.53	393.5	243.716	210.112	196.903	203.547	420.599	380.95	349.464	351.504	400.887	ribonuclease, Rne/Rng family	COG1530	J	pfam00575 pfam10150	TIGR00757	Kole_0546	107.306	113.468	156.172	265.673	281.358	306.186	200.225	213.569	365.207
Kole_0547	Kole_0547	101.075	128.982	44.7047	50.8821	13.3393	31.4835	27.0671	66.2115	63.7817	55.8397	86.4669	82.3901	113.966	111.472	372.723	ArsR family transcriptional regulator	COG4189	K	pfam01022	0	Kole_0547	8.87749	54.1069	54.8303	115.028	47.7934	35.1024	59.8107	53.225	98.178
Kole_0548	Kole_0548	112.158	189.049	72.4548	84.3624	19.1548	27.0369	20.5769	31.7718	77.3187	91.8669	113.247	99.6114	158.062	119.044	401.166	permease	COG0701	R	pfam03773	0	Kole_0548	-1.33753	61.5942	61.6087	150.603	78.4086	50.7522	84.5928	55.3836	128.837
Kole_0549	Kole_0549	111.632	166.089	56.6331	102.267	53.0153	64.6488	43.0297	35.273	75.0198	74.7724	103.095	87.5825	125.655	139.555	267.386	redox-active disulfide protein 2	0	0	pfam13192	TIGR00412	Kole_0549	-12.7921	53.8217	55.321	138.861	79.4502	69.1411	74.8961	57.0237	106.619
Kole_0550	Kole_0550	148.962	159.798	101.02	76.9195	27.5981	33.8143	23.8688	35.262	66.126	63.4605	85.017	59.5917	89.7762	98.0304	184.615	histidine kinase	COG0642	T	pfam00512 pfam00672 pfam02518	TIGR01386	Kole_0550	-63.1454	68.6249	93.2561	154.38	88.9696	59.8379	64.7933	47.1793	74.684
Kole_0551	Kole_0551	230.876	242.777	214.688	168.712	69.8034	43.7944	75.302	68.3065	123.32	128.718	135.652	87.5825	125.655	196.516	365.521	two component transcriptional regulator, winged helix family	COG0745	K T	pfam00072 pfam00486	TIGR01387	Kole_0551	-133.031	72.4321	151.471	236.827	191.7	124.249	126.019	98.9116	106.619
Kole_0552	Kole_0552	78.4751	78.8658	82.1352	116.552	9.50618	22.4365	38.5783	11.2943	65.8771	61.5274	87.5654	97.0917	112.656	83.412	252.672	Propeptide PepSY amd peptidase M4	0	0	pfam03413	0	Kole_0552	17.3476	25.7918	31.083	78.6705	99.3439	57.6576	63.7022	44.3193	104.874
Kole_0553	Kole_0553	134.071	187.563	141.922	166.514	94.8767	48.2361	88.9932	60.9698	127.524	147.682	154.636	104.506	185.503	154.19	421.702	peptidase U62 modulator of DNA gyrase	COG0312	R	pfam01523	0	Kole_0553	-29.185	14.7744	32.7115	160.817	154.218	112.887	137.603	106.292	145.004
Kole_0554	Kole_0554	144.848	164.207	114.287	146.147	111.75	49.1198	93.639	77.9778	119.097	117.83	97.0565	70.904	101.746	124.118	286.861	peptidase U62 modulator of DNA gyrase	COG0312	R	pfam01523	0	Kole_0554	-67.6148	8.73103	68.1762	154.528	130.217	105.326	118.464	102.136	86.3252
Kole_0555	Kole_0555	97.2109	139.735	37.2294	55.7407	18.1368	18.5495	22.081	4.59699	35.8602	69.3814	95.7843	77.7404	96.971	98.7326	439.841	Zn finger protein HypA/HybF (possibly regulating hydrogenase expression)-like protein	COG0375	R	pfam01155	0	Kole_0555	-2.90564	57.1661	57.2399	118.473	46.4851	32.4141	52.6208	32.9799	87.3557
Kole_0556	Kole_0556	78.6733	187.523	46.8835	63.2591	7.5875	12.9336	5.13198	5.60917	56.3803	80.1381	107.944	98.5276	148.469	116.169	496.018	hydrogenase expression/formation protein HypE	COG0309	O	pfam00586 pfam02769	TIGR02124	Kole_0556	14.6507	64.2965	65.9446	133.098	55.0713	32.6659	68.2592	36.8149	123.498
Kole_0557	Kole_0557	95.4443	196.171	55.6995	69.794	5.48919	15.8346	2.47516	6.57003	54.621	92.1488	117.357	106.477	185.573	123.853	548.343	hydrogenase formation HypD protein	COG0409	O	pfam01924	TIGR00075	Kole_0557	23.8917	76.2232	79.8799	145.808	62.7468	36.7043	73.3849	38.9538	146.025
Kole_0558	Kole_0558	69.0024	143.944	45.587	56.9267	0	4.28065	0	1.72387	43.2432	57.8178	84.6466	65.5934	136.459	82.8185	416.892	hydrogenase assembly chaperone hypC/hupF	COG0298	O	pfam01455	TIGR00074	Kole_0558	6.20619	57.1025	57.4388	106.473	51.2569	26.6986	50.5305	25.6962	101.026
Kole_0559	Kole_0559	59.6591	131.115	42.6129	57.84	8.29249	15.4401	5.60882	5.95519	48.3306	61.5225	90.7574	82.9369	149.923	90.4829	397.155	(NiFe) hydrogenase maturation protein HypF	COG0068	O	pfam00708 pfam01300 pfam07503	TIGR00143	Kole_0559	31.7141	50.7632	59.8555	95.3869	50.2264	31.0464	54.9265	30.3543	116.43
Kole_0560	Kole_0560	65.3049	103.64	27.7169	46.8696	8.27038	18.4353	5.59386	5.24057	36.3383	47.4036	71.6674	70.7761	82.0554	62.6952	357.533	hydrogenase maturation protease	COG0680	C	pfam01750	TIGR00072	Kole_0560	11.656	41.9711	43.5595	84.4723	37.2933	25.3231	41.871	23.6441	76.4158
Kole_0561	Kole_0561	56.5411	75.6356	31.1474	44.623	6.11112	13.6222	0	1.93617	40.6713	64.5447	81.3108	77.7643	122.948	86.087	458.926	4Fe-4S ferredoxin iron-sulfur binding domain protein	COG1143	C	pfam12838	0	Kole_0561	45.0481	26.5888	52.3096	66.0883	37.8852	23.8759	52.608	26.7881	100.356
Kole_0562	Kole_0562	75.0347	189.526	42.5859	61.9671	1.723	12.1999	0	2.18357	56.1107	65.2466	106.514	106.164	199.44	102.435	420.271	monovalent cation/proton antiporter, MnhG/PhaG subunit	COG1320	P	pfam03334	TIGR01300	Kole_0562	41.8798	84.5208	94.3275	132.28	52.2765	29.619	60.6786	30.8852	152.802
Kole_0563	Kole_0563	50.7869	135.027	32.9598	47.8587	1.82973	8.63707	0	1.15942	41.1431	49.4917	71.9121	59.6382	120.017	93.7086	452.736	multiple resistance and pH regulation protein F	0	0	pfam04066	0	Kole_0563	8.82808	48.7072	49.5007	92.907	40.4093	22.8213	45.3174	22.9486	89.8277
Kole_0564	Kole_0564	62.4308	146.229	38.152	51.5051	0	0.968243	9.98903	1.55969	44.8504	54.2136	85.6543	58.2474	116.679	74.931	363.347	cation antiporter	COG1863	P	pfam01899	0	Kole_0564	-2.68829	51.0748	51.1455	104.33	44.8285	22.6563	49.532	27.6532	87.4634
Kole_0565	Kole_0565	50.5773	115.233	31.2729	53.477	3.35512	7.58882	1.70199	2.92324	36.5833	64.1743	75.0316	61.0451	144.711	83.0615	410.515	NADH/Ubiquinone/plastoquinone (complex I)	COG0651	P C	pfam00361	TIGR01770	Kole_0565	26.7152	39.9614	48.0688	82.9051	42.375	23.9235	50.3788	26.3457	102.878
Kole_0566	Kole_0566	65.391	120.162	28.6207	48.2021	3.59582	12.7303	0	0	39.7305	50.0204	68.4533	55.39	125.858	88.8593	406.948	NADH-ubiquinone oxidoreductase chain 4L	COG1006	P	pfam00420	0	Kole_0566	11.6152	49.286	50.6361	92.7764	38.4114	23.2872	44.8755	22.4377	90.624
Kole_0567	Kole_0567	52.04	126.176	32.3529	52.9678	7.3235	11.6979	0.900621	2.67185	40.0073	52.0524	77.1359	58.9572	112.049	73.8375	366.207	pseudo	COG1009	P C	pfam00361 pfam04039 pfam13244	0	Kole_0567	7.37839	43.0724	43.6998	89.1081	42.6604	26.0855	46.0299	23.9081	85.5033
Kole_0568	Kole_0568	91.5811	189.544	52.2271	68.4392	9.23492	21.7963	4.16416	4.87646	52.5105	94.5641	127.285	89.7969	185.513	122.742	536.455	NADH-ubiquinone oxidoreductase chain 49kDa	COG3261	C	pfam00346 pfam00374	0	Kole_0568	16.8889	68.1849	70.2454	140.563	60.3331	37.9244	73.5373	39.0288	137.655
Kole_0569	Kole_0569	64.6184	125.992	34.1748	57.0235	8.43916	28.7706	5.70802	2.67376	29.4458	55.98	85.7982	60.2884	117.842	80.0943	381.143	NADH dehydrogenase (ubiquinone) 30 kDa subunit	COG0852	C	pfam00329	0	Kole_0569	6.27104	51.9972	52.374	95.305	45.5991	32.102	42.7129	23.4519	89.0654
Kole_0570	Kole_0570	136.948	270.503	87.243	105.809	8.98954	14.1448	6.08028	0	72.0261	81.0516	166.226	124.427	181.685	120.733	407.054	NADH ubiquinone oxidoreductase 20 kDa subunit	COG3260	C	pfam01058	0	Kole_0570	-19.9244	117.517	119.194	203.726	96.5262	54.0467	76.5389	39.7895	153.056
Kole_0571	Kole_0571	85.602	159.412	48.1513	81.8321	6.12117	9.63147	0	3.87871	52.4719	81.9962	126.691	100.82	166.825	112.536	534.024	respiratory-chain NADH dehydrogenase subunit 1	COG0650	C	pfam00146	0	Kole_0571	28.2732	61.2183	67.4318	122.507	64.9917	36.434	67.2341	34.5867	133.822
Kole_0572	Kole_0572	34.9573	70.6791	15.041	45.3368	2.47616	24.351	0	3.92258	26.8794	37.3156	43.5905	44.7763	70.2903	66.5115	265.004	4Fe-4S ferredoxin iron-sulfur binding domain protein	COG0437	C	pfam13247	0	Kole_0572	12.1575	21.7611	24.9269	52.8182	30.1889	21.8012	32.0975	17.0294	57.5333
Kole_0573	Kole_0573	70.0573	137.64	45.5205	45.8894	3.77298	12.467	0	4.78154	50.9033	69.3968	93.6055	78.5029	166.374	89.4539	402.068	oxidoreductase FAD/NAD(P)-binding domain protein	COG0543	H C	pfam00175 pfam00970 pfam10418	0	Kole_0573	31.8823	53.852	62.5821	103.849	45.7049	26.9125	60.15	31.2704	122.438
Kole_0574	Kole_0574	50.6514	118.24	29.6451	50.298	5.5382	22.7537	2.49726	3.89923	31.7292	50.8847	71.0427	57.1484	131.943	75.8125	282.459	4Fe-4S ferredoxin iron-sulfur binding domain protein	0	0	pfam13746	0	Kole_0574	18.6084	48.4033	51.857	84.4455	39.9715	27.0587	41.307	22.2526	94.5455
Kole_0575	Kole_0575	53.1112	78.3224	14.0113	42.7473	4.56087	29.9016	12.3394	2.89002	14.7349	14.0989	32.9873	21.7216	45.2512	33.2134	118.088	hypothetical protein	0	0	0	0	Kole_0575	-20.9204	41.5017	46.4764	65.7168	28.3793	22.8053	14.4169	11.0158	33.4864
Kole_0576	Kole_0576	269.607	294.931	251.105	300.791	243.749	247.728	238.637	157.457	217.309	183.609	196.473	237.567	238.91	230.98	286.344	HAD-superfamily hydrolase, subfamily IA, variant 3	COG0637	R	pfam13419	TIGR01509	Kole_0576	-46.636	71.8043	85.6199	282.269	275.948	260.843	200.459	199.253	238.239
Kole_0577	Kole_0577	316.517	326.6	307.091	350.677	302.503	306.383	362.33	225.181	280.098	239.227	232.538	364.284	374.922	260.435	210.989	ArsR family transcriptional regulator	0	0	pfam01022	0	Kole_0577	47.6969	89.3651	101.297	321.559	328.884	316.664	259.663	276.709	369.603
Kole_0578	Kole_0578	295.159	321.597	299.35	331.683	332.104	412.422	287.616	351.103	323.357	263.672	289.429	389.927	388.388	298.715	216.773	ArsR family transcriptional regulator	COG0640	K	pfam01022	0	Kole_0578	85.3858	51.5263	99.7281	308.378	315.517	343.89	293.515	306.437	389.157
Kole_0579	Kole_0579	1640.87	695.729	781.944	383.069	499.669	474.439	256.385	251.11	362.938	426.1	2664.02	276.95	104.469	769.291	631.819	hypothetical protein	0	0	0	0	Kole_0579	-728.041	501.232	883.899	1168.3	582.507	534.78	394.519	324.133	190.709
Kole_0580	Kole_0580	149.43	137.089	76.5986	70.8195	46.4154	66.3938	68.4962	42.7801	63.7993	72.8283	139.35	178.981	192.269	153.136	211.581	hypothetical protein	0	0	0	0	Kole_0580	79.774	102.674	130.022	143.26	73.7091	65.0568	68.3138	61.976	185.625
Kole_0581	Kole_0581	145.173	200.076	90.9628	100.226	51.8895	59.6647	42.1159	46.5379	86.6574	87.297	151.318	115.841	182.609	138.664	357.735	PfkB domain protein	COG0524	G	pfam00294	0	Kole_0581	-1.15739	84.2383	84.2462	172.625	95.5945	75.6858	86.9772	65.6521	149.225
Kole_0582	Kole_0582	113.842	158.562	115.487	116.786	97.8217	81.0409	72.1788	50.7152	58.3229	73.8802	97.9959	86.6916	126.22	104.837	264.891	hypothetical protein	0	0	0	0	Kole_0582	-33.4353	64.7242	72.8501	136.202	116.137	102.784	66.1016	63.7743	106.456
Kole_0583	Kole_0583	126.432	181.263	132.81	153.228	87.2985	68.6807	46.6155	40.76	108.659	92.3217	166.472	103.6	154.487	153.858	333.471	acylphosphatase	COG1254	C	pfam00708	0	Kole_0583	-33.6307	47.6901	58.3556	153.847	143.019	110.504	100.49	72.089	129.043
Kole_0584	Kole_0584	206.216	270.399	188.611	218.596	119.805	118.578	90.1814	61.8338	112.371	122.454	159.8	127.69	169.884	169.206	411.566	hypothetical protein	0	0	pfam02589	0	Kole_0584	-93.2014	94.7361	132.896	238.308	203.603	161.397	117.413	96.7101	148.787
Kole_0585	Kole_0585	395.265	375.104	312.364	230.395	178.354	149.772	202.842	110.246	146.656	141.74	167.728	124.756	192.553	151.816	363.731	Alpha-glucosidase	COG1501	G	pfam01055 pfam13802	0	Kole_0585	-211.833	181.959	279.253	385.184	271.38	217.721	144.198	150.371	158.654
Kole_0586	Kole_0586	583.666	566.063	514.783	429.14	318.092	269.352	271.766	161.779	186.603	207.659	222.069	146.137	243.158	207.458	360.993	ABC transporter	COG0396	O	pfam00005	TIGR01978	Kole_0586	-396.469	270.504	479.959	574.865	471.961	382.841	197.131	206.952	194.647
Kole_0587	Kole_0587	562.353	520.725	543.857	447.985	219.074	184.591	165.712	123.622	211.326	185.834	208.565	151.642	202.924	194.293	300.017	SufBD protein	COG0719	O	pfam01458	0	Kole_0587	-400.177	242.266	467.797	541.539	495.921	348.877	198.58	171.623	177.283
Kole_0588	Kole_0588	422.173	420.845	413.745	331.536	306.843	223.016	316.175	230.129	216.543	248.944	215.665	171.254	231.235	212.49	385.042	peptidase M42 family protein	COG1363	G	pfam05343	0	Kole_0588	-237.694	123.819	268.01	421.509	372.641	318.785	232.744	252.948	201.245
Kole_0589	Kole_0589	2911.77	2686.29	1833.66	3083.51	2975.91	3157.94	2690.84	1811.61	2307.26	2784.89	3775.24	2842.5	1975.93	2929.63	1440.86	hypothetical protein	0	0	0	0	Kole_0589	-27.4531	22.2647	35.3467	2799.03	2458.58	2762.76	2546.08	2398.65	2409.22
Kole_0590	Kole_0590	124.985	190.88	78.9127	103.302	42.7778	57.5674	28.9338	39.2329	83.2131	89.1736	108.458	128.674	212.833	147.427	393.021	metal dependent phosphohydrolase	COG2206	T	pfam01966	TIGR00277	Kole_0590	31.4518	82.1466	87.9618	157.933	91.1075	70.6401	86.1934	60.1383	170.753
Kole_0591	Kole_0591	112.035	144.198	134.735	121.609	103.927	98.9759	66.5936	59.6149	108.574	101.452	194.821	185.61	230.947	133.211	311.44	hypothetical protein	0	0	0	0	Kole_0591	77.7834	60.5147	98.551	128.116	128.172	114.812	105.013	84.0587	208.278
Kole_0592	Kole_0592	222.979	410.882	201.289	234.221	87.3632	98.5153	70.9081	38.7507	80.1581	112.526	236.057	141.726	184.593	175.216	366.417	pseudo	COG2201	N T	pfam01339	0	Kole_0592	-141.506	177.066	226.663	316.93	217.755	155.347	96.3422	75.5858	163.159
Kole_0593	Kole_0593	283.156	311.572	290.622	302.908	274.506	282.068	71.411	76.6572	90.2205	127.49	114.363	121.583	167.069	142.9	290.368	response regulator receiver modulated diguanylate cyclase	COG3706	T	pfam00072 pfam00990	TIGR00254	Kole_0593	-182.642	145.227	233.343	297.364	296.765	287.526	108.855	91.4447	144.326
Kole_0594	Kole_0594	610.935	511.573	627.884	607.201	499.607	410.425	134.372	117.959	146.909	209.259	103.323	163.279	222.659	194.742	325.331	hypothetical protein	COG0616	U O	pfam01972	0	Kole_0594	-451.997	278.048	530.671	561.254	617.543	536.279	178.084	152.125	192.969
Kole_0595	Kole_0595	167.485	220.51	168.316	196.888	166.19	156.897	39.6728	44.2908	73.1466	104.825	96.0529	87.5153	170.814	146.348	432.236	hypothetical protein	COG3681	S	pfam03313	0	Kole_0595	-83.363	85.9513	119.737	193.997	182.602	172.073	88.9859	65.4838	129.165
Kole_0596	Kole_0596	353.96	480.249	390.163	436.33	374.047	340.117	160.188	200.69	274.724	344.996	214.695	278.628	529.941	421.745	766.331	3-oxoacid CoA-transferase, B subunit	COG2057	I	pfam01144	TIGR02428	Kole_0596	-59.5889	103.834	119.718	417.105	413.246	385.164	309.86	245.149	404.285
Kole_0597	Kole_0597	240.105	285.687	326.595	351.646	469.477	598.427	177.053	284.265	216.942	328.004	167.74	222.322	510.233	329.486	550.02	3-oxoacid CoA-transferase, A subunit	COG1788	I	pfam01144	TIGR02429	Kole_0597	28.6685	21.3362	35.7368	262.896	339.121	436.537	272.473	251.566	366.277
Kole_0598	Kole_0598	227.43	283.83	338.705	360.536	425.863	308.739	202.464	227.482	226.118	303.477	182.138	233.777	594.21	339.117	491.512	acetyl-CoA acetyltransferase	COG0183	I	pfam00108 pfam02803	TIGR01930	Kole_0598	67.8189	45.9111	81.8977	255.63	349.62	358.461	264.797	239.885	413.994
Kole_0599	Kole_0599	128.861	184.114	96.1833	95.8983	112.996	130.51	29.2702	21.3279	41.0111	69.6748	84.6466	65.4804	143.783	97.728	330.392	cob(I)alamin adenosyltransferase	COG2109	H	pfam02572	TIGR00708	Kole_0599	-44.2025	89.0057	99.3774	156.488	96.0408	108.897	55.3429	40.321	104.631
Kole_0600	Kole_0600	131.681	195.533	68.3805	255.154	129.03	166.334	176.648	65.9996	123.552	144.169	109.468	274.868	413.019	297.311	460.603	RbsD or FucU transport	COG1869	G	pfam05025	0	Kole_0600	185.83	92.9633	207.786	163.607	161.767	154.725	133.861	127.592	343.943
Kole_0601	Kole_0601	148.256	177.897	101.579	520.591	430.692	357.754	446.022	110.122	194.67	230.657	88.8649	367.733	589.896	403.951	358.277	ribokinase	COG0524	G	pfam00294	TIGR02152	Kole_0601	263.075	43.189	266.596	163.077	311.085	352.654	212.663	245.367	478.815
Kole_0602	Kole_0602	345.47	474.9	182.099	1072.84	1196.1	1059.82	1245.73	376.498	615.822	756.946	241.228	1072.2	1785.34	1477.96	543.656	periplasmic binding protein/LacI transcriptional regulator	COG1879	G	pfam13407	0	Kole_0602	958.424	37.0755	959.141	410.185	627.469	877.715	686.384	748.749	1428.77
Kole_0603	Kole_0603	117.14	190.068	84.1007	349.778	258.783	228.78	411.419	150.878	294.516	236.846	119.87	257.593	558.065	414.438	413.043	inner-membrane translocator	COG1172	G	pfam02653	0	Kole_0603	216.674	-40.9132	220.503	153.604	216.939	230.36	265.681	273.415	407.829
Kole_0604	Kole_0604	138.088	201.367	88.3546	439.81	493.649	475.582	557.701	332.534	346.225	267.756	114.562	311.059	700.73	447.568	359.407	ABC transporter	COG1129	G	pfam00005	0	Kole_0604	284.022	-40.8814	286.95	169.728	264.082	374.349	306.991	376.054	505.894
Kole_0605	Kole_0605	111.762	193.949	91.8331	382.798	279.001	307.691	490.305	202.441	281.278	210.323	105.043	228.567	461.356	491.135	333.797	LacI family transcriptional regulator	COG1609	K	pfam00356 pfam13377	0	Kole_0605	147.64	-45.7385	154.562	152.855	237.315	265.331	245.8	296.087	344.962
Kole_0606	Kole_0606	179.187	225.345	190.898	393.495	87.4356	72.835	79.3159	32.5906	149.549	219.41	269.1	294.403	362.876	475.243	358.647	hypothetical protein	COG4902	S	pfam09968	0	Kole_0606	91.0706	54.8996	106.338	202.266	292.197	186.166	184.479	120.216	328.64
Kole_0607	Kole_0607	73.2767	149.828	55.9731	59.9476	12.6786	20.7167	15.8317	12.3598	51.8003	60.674	121.779	77.5112	154.284	82.7817	392.826	hypothetical protein	0	0	0	0	Kole_0607	14.6755	61.2651	62.9983	111.553	57.9603	37.329	56.2372	35.1665	115.898
Kole_0608	Kole_0608	175.277	294.742	82.9033	115.886	0	2.32378	35.9605	3.74326	95.0446	82.1764	197.106	104.186	174.205	135.405	434.978	XRE family transcriptional regulator	COG1476	K	pfam01381	0	Kole_0608	-55.469	119.927	132.134	235.01	99.3949	50.2784	88.6105	54.2312	139.195
Kole_0609	Kole_0609	125.974	182.151	143.958	170.253	114.866	62.5055	62.154	44.2779	73.1071	99.4973	73.6739	69.2375	134.015	130.958	342.151	Transaldolase	COG0176	G	pfam00923	0	Kole_0609	-73.6915	49.6662	88.866	154.063	157.105	122.896	86.3022	69.7591	101.626
Kole_0610	Kole_0610	125.516	167.046	131.527	133.114	86.1498	70.2873	44.0257	28.3055	76.1997	107.758	123.835	73.7963	155.12	138.043	420.54	PfkB domain protein	COG0524	G	pfam00294	0	Kole_0610	-44.6241	44.5242	63.0375	146.281	132.321	105.27	91.9788	64.0722	114.458
Kole_0611	Kole_0611	156.877	239.086	122.89	176.223	91.0095	111.919	46.6155	34.7132	108.59	116.085	228.256	115.988	177.28	176.263	468.313	channel protein, hemolysin III family	COG1272	R	pfam03006	TIGR01065	Kole_0611	-45.3466	68.6954	82.3126	197.982	149.557	125.51	112.338	76.501	146.634
Kole_0612	Kole_0612	64.9945	112.897	68.7828	79.5299	22.2976	57.4111	8.22626	10.2756	54.2246	75.9774	260.579	146.621	160.893	150.277	374.033	hypothetical protein	0	0	pfam12675	0	Kole_0612	73.966	51.842	90.3247	88.9458	74.1564	57.0054	65.101	37.176	153.757
Kole_0613	Kole_0613	42.2637	60.278	52.2304	61.1461	27.0138	58.0362	21.0824	21.0676	51.559	41.7535	258.619	105.306	108.812	103.818	266.941	metal dependent phosphohydrolase	0	0	pfam01966	0	Kole_0613	57.4077	28.5567	64.1181	51.2709	56.6882	49.6066	46.6562	33.8656	107.059
Kole_0614	Kole_0614	41.2677	83.1367	58.5804	73.8053	39.9535	58.1507	17.5653	26.1606	59.3764	62.6542	209.776	95.4385	128.831	102.906	368.964	phospholipase/Carboxylesterase	COG1506	E	pfam00326	0	Kole_0614	46.0028	20.2431	50.2597	62.2022	66.1929	57.6225	61.0153	41.4391	112.135
Kole_0615	Kole_0615	55.118	81.7936	54.0619	58.0729	27.753	54.5855	22.5256	20.2237	33.8923	30.0272	148.842	55.7617	67.3087	76.0373	215.082	hypothetical protein	COG2320	S	pfam04229	0	Kole_0615	-5.57251	37.7593	38.1683	68.4558	56.0674	48.6183	31.9598	26.6672	61.5352
Kole_0616	Kole_0616	75.0936	118.24	64.5748	85.1041	59.9972	76.9753	0	16.9617	43.2997	55.997	131.127	55.2251	84.9656	99.1734	270.888	DNA alkylation repair enzyme	COG4912	L	pfam08713	0	Kole_0616	-25.4332	38.7501	46.351	96.6666	74.8395	71.6629	49.6483	29.0646	70.0954
Kole_0617	Kole_0617	72.2171	128.253	61.5749	71.1246	28.4172	18.5022	11.93	15.523	58.8839	61.7189	111.124	73.0658	105.324	110.899	289.989	Phosphoglycerate mutase	COG0406	G	pfam00300	0	Kole_0617	-3.68072	38.2665	38.4431	100.235	66.3498	44.9047	60.3014	37.014	89.1949
Kole_0618	Kole_0618	48.8472	157.913	52.627	87.2816	15.7033	12.3543	10.6213	6.63363	39.5717	53.5996	130.72	77.1253	113.966	99.3575	287.918	hypothetical protein	0	0	pfam12676	0	Kole_0618	-3.60052	55.5823	55.6988	103.38	69.9543	41.9915	46.5857	27.6065	95.5456
Kole_0619	Kole_0619	71.4951	169.397	50.4376	72.959	14.4984	16.8616	12.7908	19.5722	53.7646	66.7405	104.776	100.197	168.517	84.8859	354.263	nitroreductase	0	0	0	0	Kole_0619	28.8657	69.1217	74.9069	120.446	61.6983	38.6891	60.2525	38.217	134.357
Kole_0620	Kole_0620	78.8672	187.702	51.8845	66.1129	12.6381	15.5108	16.4123	16.0164	47.6245	60.5552	126.246	105.182	155.763	86.3608	288.012	Choloylglycine hydrolase	COG3049	M	pfam02275	0	Kole_0620	19.4662	84.2001	86.421	133.285	58.9987	36.5366	54.0898	35.1521	130.472
Kole_0621	Kole_0621	27.2104	21.5916	4.33077	10.1401	0	0	0	0	14.0277	7.98937	40.2071	30.0029	25.6423	20.3636	45.4183	hypothetical protein	0	0	0	0	Kole_0621	13.8732	16.5741	21.614	24.401	7.23542	3.61771	11.0085	5.50426	27.8226
Kole_0622	Kole_0622	67.7868	148.45	51.2035	89.6359	7.99622	11.6831	4.6358	2.89534	59.7864	76.3625	116.915	112.718	162.449	132.553	395.867	PadR family transcriptional regulator	COG1695	K	pfam03551 pfam10400	0	Kole_0622	40.6131	52.2234	66.1567	108.119	70.4197	40.1297	68.0745	35.92	137.583
Kole_0623	Kole_0623	227.948	251.79	103.615	146.889	111.592	121.619	17.6442	17.7543	51.6907	75.4137	101.853	107.631	138.463	104.327	376.93	Coenzyme F390 synthetase-like protein	COG1541	H	pfam00501	0	Kole_0623	-77.3568	144.66	164.044	239.869	125.252	120.929	63.5522	40.6257	123.047
Kole_0624	Kole_0624	224.202	252.438	88.0419	127.566	57.4062	107.933	27.6402	21.8871	55.4505	121.063	99.385	100.354	174.301	150.015	605.806	short-chain dehydrogenase/reductase SDR	COG1028	I R Q	pfam00106	0	Kole_0624	-57.7151	118.955	132.217	238.32	107.804	95.2368	88.2565	56.5101	137.327
Kole_0625	Kole_0625	62.7932	38.7541	16.6568	13.0001	11.9284	25.0254	0	2.5195	9.24901	1.53642	16.2782	10.6519	8.76661	9.96819	39.1296	pseudo	0	0	0	0	Kole_0625	-26.0552	34.8409	43.5058	50.7737	14.8284	16.6527	5.39271	3.32623	9.70926
Kole_0626	Kole_0626	208.021	256.813	62.7816	75.0864	19.774	31.1137	8.4471	2.63787	38.4651	69.706	88.6233	60.7183	125.821	93.0588	401.632	CoA-substrate-specific enzyme activase	COG1924	I	pfam01869	TIGR00241	Kole_0626	-85.1934	138.05	162.221	232.417	68.934	47.1889	54.0855	29.814	93.2699
Kole_0627	Kole_0627	197.894	271.07	75.9	80.8418	46.8939	45.2778	43.2515	33.7665	80.9845	58.4789	103.845	118.013	198.559	103.822	337.126	transposase IS3/IS911 family protein	0	0	pfam01527	0	Kole_0627	-23.7804	152.008	153.857	234.482	78.3709	62.2284	69.7317	54.1204	158.286
Kole_0628	Kole_0628	218.969	408.101	88.1788	89.8085	31.3498	24.664	30.2917	13.7163	72.9236	103.833	166.237	144.974	239.452	134.465	477.991	Integrase catalytic region	COG2801	L	pfam00665 pfam13276	0	Kole_0628	-49.4825	196.663	202.793	313.535	88.9937	58.5003	88.3783	55.1911	192.213
Kole_0629	Kole_0629	91.4564	131.817	36.3806	48.5337	8.33097	17.2794	5.12258	8.47833	41.2046	64.3832	67.7999	64.7006	107.008	80.5593	349.771	CoA-substrate-specific enzyme activase	COG3580	S	pfam06050 pfam09989	0	Kole_0629	-2.1177	52.1204	52.1634	111.637	42.4571	27.6311	52.7939	29.7972	85.8544
Kole_0630	Kole_0630	100.823	215.575	55.8279	101.24	4.89951	5.39646	11.93	11.7975	75.2194	116.244	128.374	112.005	200.926	144.94	557.935	hypothetical protein	0	0	0	0	Kole_0630	19.8057	61.2998	64.42	158.199	78.5342	41.8411	95.7315	53.7976	156.465
Kole_0631	Kole_0631	157.415	205.011	154.858	119.837	90.8489	61.6154	171.63	120.096	221.042	79.8937	119.275	100.01	164.042	147.538	216.907	histidine triad (HIT) protein	COG0537	F G R	pfam01230	0	Kole_0631	-47.8075	21.2928	52.3349	181.213	137.347	106.79	150.468	148.165	132.026
Kole_0632	Kole_0632	185.983	222.136	186.865	196.542	105.294	174.714	116.539	212.291	216.724	157.568	192.022	159.845	222.656	257.802	711.217	Cupin 2 conserved barrel domain protein	COG0662	G	pfam07883	0	Kole_0632	-19.7958	14.2986	24.4197	204.06	191.703	165.854	187.146	175.781	191.25
Kole_0633	Kole_0633	187.862	221.112	194.785	214.951	80.9887	83.2064	228.137	120.147	213.878	148.006	234.826	174.423	215.327	212.594	542.508	Methyltransferase type 11	COG2226	H	pfam13847	0	Kole_0633	-18.978	23.2442	30.0077	204.487	204.868	143.483	180.942	177.542	194.875
Kole_0634	Kole_0634	68.3447	74.1979	29.4671	40.4209	14.9208	24.3159	25.9509	24.3119	30.1626	48.5952	55.413	44.7308	74.0191	80.5383	225.125	hypothetical protein	0	0	pfam08843	0	Kole_0634	0.951435	28.6799	28.6957	71.2713	34.944	27.2812	39.3789	32.2551	59.3749
Kole_0635	Kole_0635	97.223	143.442	48.2873	78.6709	17.29	23.8046	32.1598	17.3468	57.8144	56.2318	96.1491	67.2271	111.98	92.6263	326.379	hypothetical protein	0	0	0	0	Kole_0635	-13.9046	54.9274	56.66	120.333	63.4791	42.0132	57.0231	40.8882	89.6038
Kole_0636	Kole_0636	241.4	311.412	222.436	245.676	118.263	60.7619	124.066	75.9576	107.293	119.063	143.932	121.053	216.846	171.149	479.278	purine or other phosphorylase family 1	COG2820	F	pfam01048	0	Kole_0636	-119.349	134.628	179.914	276.406	234.056	161.784	113.178	106.595	168.949
Kole_0637	Kole_0637	203.034	262.962	115.3	115.009	41.6204	40.1381	54.4856	43.3878	100.978	118.284	133.566	120.491	257.533	195.702	619.105	hypothetical protein	0	0	0	0	Kole_0637	-15.1893	116.743	117.727	232.998	115.154	78.0167	109.631	79.284	189.012
Kole_0638	Kole_0638	175.54	251.224	69.9253	88.9361	13.0513	18.3741	30.664	21.7632	63.9134	92.1034	108.55	84.3425	188.555	144.409	462.814	ribosome small subunit-dependent GTPase A	COG1162	R	pfam03193	TIGR00157	Kole_0638	-38.1979	114.595	120.793	213.382	79.4307	47.5717	78.0084	52.111	136.449
Kole_0639	Kole_0639	273.95	295.765	63.9919	69.6184	18.5158	24.2783	62.6178	15.6435	54.4357	62.6033	103.597	118.496	127.574	96.7064	250.546	FMN-binding domain protein	COG3976	S	pfam04205	0	Kole_0639	-72.8599	185.429	199.23	284.858	66.8051	44.1011	58.5195	48.8251	123.035
Kole_0640	Kole_0640	262.532	305.73	87.0506	74.0548	29.0918	27.792	126.494	29.6263	68.074	63.4332	78.6915	128.037	163.79	103.446	314.414	TetR family transcriptional regulator	COG1309	K	pfam00440	0	Kole_0640	-61.0035	187.776	197.436	284.131	80.5527	54.4973	65.7536	71.907	145.914
Kole_0641	Kole_0641	364.867	360.46	83.3673	103.091	40.0597	48.7994	104.885	29.4782	60.1186	59.421	95.2274	133.859	153.854	97.1899	319.291	Flavodoxin-like protein	COG4635	H C	pfam12724	0	Kole_0641	-109.965	247.404	270.742	362.663	93.229	68.8293	59.7698	63.4756	143.857
Kole_0642	Kole_0642	15.5488	24.6761	7.42417	19.3144	2.95371	0	0	3.74326	25.1925	9.13071	31.4402	39.5643	52.0987	35.9669	75.7837	hypothetical protein	0	0	0	0	Kole_0642	30.0721	13.8403	33.1041	20.1124	13.3693	7.42307	17.1616	9.51663	45.8315
Kole_0643	Kole_0643	61.9667	124.558	38.4957	52.5781	11.4866	9.4477	14.8322	8.2711	35.6258	52.859	91.0592	57.3482	129.219	73.8624	362.98	major facilitator superfamily MFS 1	0	0	pfam07690	0	Kole_0643	9.37539	51.459	52.3061	93.2621	45.5369	28.002	44.2424	27.897	93.2836
Kole_0644	Kole_0644	56.409	98.6532	25.9037	37.9068	17.391	10.6416	0	9.79545	29.9656	38.8269	63.2872	53.4919	82.0128	70.5892	209.858	Methylated-DNA-(protein)-cysteine S-methyltransferase DNA binding	COG3695	L	pfam01035	0	Kole_0644	5.52636	42.15	42.5108	77.5311	31.9052	22.9608	34.3963	19.647	67.7524
Kole_0645	Kole_0645	71.3459	116.923	57.2117	97.1312	58.2191	53.5082	35.3296	35.167	57.7982	63.915	67.049	56.1188	120.264	95.0951	282.645	isoaspartyl dipeptidase	COG0044	F	pfam01979	TIGR01975	Kole_0645	-9.00972	30.2895	31.6011	94.1344	77.1714	66.5175	60.8566	48.0525	88.1914
Kole_0646	glpX	106.898	196.495	83.7797	109.046	36.306	103.602	12.4863	4.67908	61.3114	98.9161	144.857	101.109	244.213	135.317	662.675	glpX - fructose 1,6-bisphosphatase; induced by glycerol in glpFKX operon	COG1494	G	pfam03320	TIGR00330	glpX	23.7865	82.6537	86.0083	151.696	96.4128	83.1834	80.1137	44.3482	172.661
Kole_0647	Kole_0647	120.591	178.294	96.7041	109.467	42.8791	63.3099	42.9074	40.1975	79.9304	75.3543	150.536	125.624	165.445	121.382	379.037	hypothetical protein	COG2856	E	pfam01381 pfam06114	0	Kole_0647	8.73352	77.4121	77.9032	149.443	103.085	78.0899	77.6423	59.5974	145.534
Kole_0648	Kole_0648	103.576	103.258	66.861	90.9246	27.8098	71.3442	44.162	32.1789	67.9703	48.5903	98.5068	103.114	104.635	89.6388	182.311	hypothetical protein	0	0	pfam11848	0	Kole_0648	13.3969	50.485	52.2323	103.417	78.8928	64.2349	58.2803	48.2254	103.875
Kole_0649	Kole_0649	88.4525	121.262	66.4051	80.3011	53.2562	75.4173	96.6212	88.1368	83.0729	71.1781	101.063	89.7989	138.14	104.342	418.84	peptidase S15	COG0657	I	pfam07859	0	Kole_0649	17.0725	33.486	37.587	104.857	73.3531	68.8449	77.1255	84.7523	113.97
Kole_0650	Kole_0650	128.254	157.874	116.08	99.1209	33.9546	34.3456	29.5277	43.7995	80.3932	75.6765	110.711	103.146	130.342	112.269	339.266	hypothetical protein	0	0	pfam12697	0	Kole_0650	-19.6398	63.025	66.0142	143.064	107.6	70.8752	78.0348	57.3492	116.744
Kole_0651	Kole_0651	147.214	125.22	118.304	117.064	65.5579	105.137	20.4653	55.9207	87.9784	63.3304	83.6143	108.078	145.932	116.492	233.074	pseudo	COG2843	M	pfam09587	0	Kole_0651	-6.67921	65.7786	66.1168	136.217	117.684	101.516	75.6544	56.9237	127.005
Kole_0652	Kole_0652	370.867	373.188	161.04	135.702	96.4878	137.964	167.816	159.158	201.88	168.665	253.94	403.458	423.784	265.481	522.95	hypothetical protein	0	0	pfam14343	0	Kole_0652	153.592	231.412	277.745	372.028	148.371	132.798	185.272	174.379	413.621
Kole_0653	Kole_0653	526.607	567.01	204.879	241.802	199.801	236.959	246.076	335.094	339.13	230.847	342.249	536.147	564.898	388.76	702.587	hypothetical protein	0	0	0	0	Kole_0653	162.194	298.259	339.508	546.808	223.34	220.86	284.989	287.787	550.522
Kole_0654	Kole_0654	119.054	122.647	69.9407	52.779	17.6907	20.0069	287.171	53.2464	135.454	69.64	138.06	2925.5	2605.37	322.333	301.558	hypothetical protein	0	0	0	0	Kole_0654	3000.73	1156.46	3215.86	120.851	61.3598	40.1043	102.547	136.378	2765.44
Kole_0655	Kole_0655	35.0075	70.4287	39.762	50.9968	16.9277	21.4033	17.1741	37.159	61.1733	78.7257	78.2115	67.4829	89.6398	87.4736	318.3	hypothetical protein	0	0	0	0	Kole_0655	27.8968	-11.1636	30.0476	52.7181	45.3794	32.2724	69.9495	48.558	78.5614
Kole_0656	Kole_0656	32.428	56.4486	34.9373	37.4927	20.8497	12.3024	7.05108	47.3413	43.7838	66.4662	52.6374	51.2008	75.658	69.0713	229.611	GntR family transcriptional regulator	COG1725	K	pfam00392	0	Kole_0656	20.4737	-6.13631	21.3735	44.4383	36.215	26.3955	55.125	41.1606	63.4294
Kole_0657	Kole_0657	46.0705	78.1918	43.5368	50.7898	10.9397	12.0492	22.1979	21.4891	54.7111	72.2848	51.9524	79.617	100.7	92.8556	365.654	hypothetical protein	0	0	0	0	Kole_0657	33.9947	8.09537	34.9453	62.1311	47.1633	29.3289	63.4979	42.6707	90.1585
Kole_0658	Kole_0658	45.1639	79.5788	39.2334	62.183	20.8921	21.5375	26.3126	46.106	65.6347	75.9965	69.3099	72.6954	98.8763	82.0478	299.539	ABC transporter	COG1131	V	pfam00005	0	Kole_0658	27.4233	-2.79447	27.5653	62.3713	50.7082	35.9615	70.8156	53.5124	85.7858
Kole_0659	Kole_0659	58.4886	114.302	67.3675	91.9366	28.4869	10.1214	26.1047	12.228	65.5515	65.3353	115.119	93.1373	177.787	103.998	414.7	Cupin 2 conserved barrel domain protein	COG0662	G	pfam02036 pfam07883	0	Kole_0659	41.8761	40.7351	58.4205	86.3954	79.652	49.4781	65.4434	42.3049	135.462
Kole_0660	Kole_0660	364.053	366.489	151.577	200.578	152.349	195.572	113.165	46.5445	78.576	99.6044	128.78	125.265	175.26	175.867	358.207	diguanylate cyclase with PAS/PAC sensor	COG2199	T	pfam00990 pfam08448 pfam13185 pfam13426	TIGR00254 TIGR00229	Kole_0660	-150.554	215.51	262.89	365.271	176.077	175.019	89.0902	84.4725	150.263
Kole_0661	Kole_0661	162.713	167.401	79.8786	61.5915	55.1359	90.3693	46.6155	8.73428	41.8603	41.7223	112.862	83.085	77.2435	107.783	222.853	CRISPR-associated protein Cas2	COG1343	L	pfam09827	TIGR01573	Kole_0661	-48.2758	104.592	115.196	165.057	70.7351	71.7438	41.7913	34.7331	80.1643
Kole_0662	Kole_0662	146.456	146.889	191.367	214.76	150.778	170.299	54.525	53.4462	92.8908	110.178	212.992	176.635	201.189	182.851	207.252	hypothetical protein	0	0	pfam03787	0	Kole_0662	13.1863	66.792	68.0812	146.672	203.063	181.801	101.535	77.7601	188.912
Kole_0663	Kole_0663	154	147.912	163.462	179.929	116.594	145.542	63.0886	58.1191	108.485	130.353	220.208	215.868	197.941	165.359	260.08	hypothetical protein	0	0	0	0	Kole_0663	54.1661	57.959	79.3298	150.956	171.696	151.382	119.419	90.0113	206.905
Kole_0664	Kole_0664	187.842	195.276	235.099	205.591	165.408	213.788	109.213	106.475	122.146	152.179	222.5	227.714	307.527	220.033	301.981	CRISPR-associated RAMP protein, Cmr4 family	COG1336	L	pfam03787	TIGR02580	Kole_0664	52.5128	93.7674	107.471	191.559	220.345	204.971	137.162	122.503	267.621
Kole_0665	Kole_0665	188.636	172.713	212.181	202.665	141.861	186.557	94.5441	98.8538	117.415	137.764	174.743	167.359	248.684	181.399	262.165	CRISPR-associated protein, Csx11 family	0	0	0	TIGR02682	Kole_0665	2.44968	70.846	70.8883	180.675	207.423	185.816	127.59	112.144	208.021
Kole_0666	Kole_0666	116.219	110.56	117.071	122.389	81.4663	105.874	64.8665	69.5911	80.7578	117.549	147.551	122.475	151.765	172.844	206.41	hypothetical protein	COG1604	L	pfam03787	TIGR01899	Kole_0666	18.7465	23.8001	30.2965	113.39	119.73	106.7	99.1536	83.1912	137.12
Kole_0667	Kole_0667	102.52	106.892	91.9085	104.03	54.5615	91.7249	23.3077	37.1207	54.7747	69.6851	131.672	83.5979	131.694	125.884	214.98	CRISPR-associated RAMP protein, Cmr1 family	0	0	pfam03787	TIGR01894	Kole_0667	-1.36658	47.059	47.0788	104.706	97.969	85.5561	62.2299	46.2221	107.646
Kole_0668	Kole_0668	157.024	119.953	117.684	129.323	42.7003	102.55	9.12042	9.96847	44.4355	57.3151	142.611	76.2616	104.056	107.855	158.767	CRISPR-associated protein Cas2	COG1343	L	pfam09827	TIGR01573	Kole_0668	-49.1031	77.5243	91.7668	138.489	123.503	98.0641	50.8753	30.2099	90.1587
Kole_0669	Kole_0669	184.101	159.356	121.524	141.346	78.9445	135.554	15.256	30.57	77.972	97.8093	200.074	124.208	161.97	171.66	366.209	CRISPR-associated protein Cas1	COG1518	L	pfam01867	TIGR03641 TIGR00287	Kole_0669	-15.668	80.1661	81.6828	171.729	131.435	119.342	87.8906	55.4018	143.089
Kole_0670	Kole_0670	221.736	190.769	152.881	185.698	104.625	150.906	40.4375	38.6729	42.0106	79.4125	146.857	75.6329	109.16	160.143	182.111	CRISPR-associated protein Cas4	COG1468	L	pfam01930	TIGR00372	Kole_0670	-111.525	112.387	158.33	206.253	169.289	148.528	60.7115	50.1334	92.3965
Kole_0671	Kole_0671	261.566	261.828	195.08	202.714	173.231	311.303	63.7138	56.3175	58.0811	112.283	218.316	113.822	161.195	217.383	236.994	CRISPR-associated helicase Cas3	COG1203	R	pfam00270 pfam01966	TIGR01587 TIGR01596	Kole_0671	-116.085	143.333	184.446	261.697	198.897	220.582	85.1821	72.5989	137.508
Kole_0672	Kole_0672	427.1	415.028	260.942	245.872	239.911	421.418	67.2679	77.3923	72.379	126.077	287.513	144.513	181.768	244.957	270.44	CRISPR-associated protein Cas5, Hmari subtype	0	0	pfam09704	TIGR02592 TIGR02593	Kole_0672	-211.889	252.764	329.828	421.064	253.407	292.036	99.228	85.7791	163.14
Kole_0673	Kole_0673	756.801	743.174	343.971	359.816	243.752	305.581	69.6998	60.2749	88.3532	167.7	341.832	169.296	198.439	324.351	304.143	CRISPR-associated protein, Csh2 family	COG3649	L	pfam05107	TIGR02590 TIGR01595	Kole_0673	-436.266	457.547	632.201	749.987	351.893	313.28	128.027	96.5071	183.868
Kole_0674	Kole_0674	617.263	537.551	199.937	177.789	148.522	245.353	40.5555	42.5796	61.1873	89.8805	221.492	108.626	136.569	206.721	235.206	hypothetical protein	0	0	pfam09484	TIGR02556 TIGR02591	Kole_0674	-312.488	374.744	487.936	577.407	188.863	192.9	75.5339	58.5507	122.598
Kole_0675	Kole_0675	317.607	295.391	92.6748	93.4722	25.5259	56.2298	20.718	6.46984	39.2544	48.9883	136.201	66.4832	106.931	130.12	216.812	CRISPR-associated protein Cas6	COG1583	L	pfam01881	TIGR01877	Kole_0675	-142.573	202.16	247.378	306.499	93.0735	66.9757	44.1214	28.8576	86.7071
Kole_0676	Kole_0676	90.9369	139.146	86.6153	96.5721	60.551	78.234	37.9583	24.6431	56.6832	68.8608	95.3282	90.5583	134.588	90.6224	288.774	oxidoreductase domain protein	COG0673	R	pfam01408 pfam02894	0	Kole_0676	-1.33563	55.4664	55.4825	115.041	91.5937	80.4931	62.772	47.0364	112.573
Kole_0677	Kole_0677	85.9424	141.202	68.3024	72.2359	31.3093	28.3501	11.9868	11.6041	53.1334	73.0457	88.0324	81.5024	168.018	110.651	375.389	oxidoreductase domain protein	COG0673	R	pfam01408	0	Kole_0677	16.9302	58.3962	60.8008	113.572	70.2691	50.0494	63.0895	37.4425	124.76
Kole_0678	Kole_0678	67.5735	109.538	43.5189	61.7747	22.525	22.7466	21.8297	8.09518	36.2341	50.1447	64.8269	50.7366	92.8405	80.1901	357.202	hypothetical protein	0	0	0	0	Kole_0678	-9.05941	40.8739	41.8659	88.5556	52.6468	37.6413	43.1894	29.0759	71.7886
Kole_0679	Kole_0679	124.862	206.32	91.3586	113.311	53.659	64.2913	65.9276	24.6431	77.1044	117.938	144.101	109.901	183.159	164.319	636.549	extracellular solute-binding protein family 1	COG1653	G	pfam01547	0	Kole_0679	-5.01854	62.8565	63.0565	165.591	102.335	80.655	97.5214	71.4034	146.53
Kole_0680	Kole_0680	55.8162	108.969	37.4381	61.4099	16.6619	34.5588	46.1032	27.8345	50.2089	55.3111	61.392	51.0616	113.966	92.7652	434.153	binding-protein-dependent transport systems inner membrane component	COG0395	G	pfam00528	0	Kole_0680	4.90977	29.7242	30.127	82.3924	49.424	37.5172	52.76	44.8644	82.5137
Kole_0681	Kole_0681	42.4547	105.924	31.1695	51.9284	10.016	16.3228	34.8406	19.0401	40.4951	55.0133	72.9308	55.9011	100.558	84.0423	304.759	binding-protein-dependent transport systems inner membrane component	COG1175	G	pfam00528	0	Kole_0681	11.0753	27.6767	29.8104	74.1894	41.549	27.3592	47.7542	37.3473	78.2296
Kole_0682	Kole_0682	68.657	130.969	35.1322	62.4269	15.8234	26.1426	62.0747	32.0851	62.1634	63.5889	92.4202	72.299	149.144	103.14	367.981	Mandelate racemase/muconate lactonizing protein	COG4948	M R	pfam02746 pfam13378	TIGR01928	Kole_0682	23.599	42.0693	48.2363	99.8132	48.7796	34.8813	62.8762	54.978	110.722
Kole_0683	Kole_0683	62.168	153.494	43.4115	67.7626	17.8497	21.0645	38.2314	35.5026	69.7779	69.5478	99.8708	75.4916	148.675	113.649	376.765	hypothetical protein	COG0167	F	0	0	Kole_0683	15.2194	40.5456	43.3079	107.831	55.587	37.5221	69.6629	53.2649	112.083
Kole_0684	Kole_0684	43.6989	93.2381	35.2473	69.5197	16.9582	15.3941	52.9387	44.6357	72.825	67.2922	72.6305	65.2332	139.491	110.257	392.46	dihydrodipicolinate synthetase	COG0329	E M	pfam00701	0	Kole_0684	33.394	8.39039	34.4319	68.4685	52.3835	34.2798	70.0586	59.4229	102.362
Kole_0685	Kole_0685	37.694	76.1608	31.6215	55.4906	18.2849	26.5575	87.523	74.8652	99.4251	55.6176	77.1608	59.0324	118.618	112.166	310.781	transcriptional regulator	COG2345	K	0	0	Kole_0685	32.5872	-11.0449	34.4081	56.9274	43.556	32.9886	77.5214	79.3577	88.825
Kole_0686	Kole_0686	54.6931	109.609	43.109	49.9251	16.5977	16.4157	9.62246	9.31523	40.9983	67.6165	80.9579	62.2502	106.908	87.4667	334.679	D-tagatose-bisphosphate aldolase class II accessory protein AgaZ	COG4573	G	pfam08013	TIGR02810	Kole_0686	10.5506	29.1229	30.9751	82.1509	46.5171	31.5119	54.3074	31.8881	84.5793
Kole_0687	Kole_0687	75.5929	169.276	75.3177	101.191	42.3793	43.4446	20.8467	33.7707	67.7112	104.705	100.945	86.0093	161.747	131.541	529.222	ATPase BadF/BadG/BcrA/BcrD type	COG2971	G	pfam01869	0	Kole_0687	2.24892	35.2954	35.367	122.434	88.2542	65.5831	86.2083	56.7585	123.878
Kole_0688	Kole_0688	74.2101	148.178	60.1212	89.0735	43.7844	37.3172	39.4861	31.5975	61.2974	91.1729	108.796	90.6876	146.815	113.034	437.94	Glutamine--fructose-6-phosphate transaminase (isomerizing)	COG2222	M	pfam01380	0	Kole_0688	14.8756	37.1629	40.0295	111.194	74.5974	57.5741	76.2351	55.8885	118.751
Kole_0689	Kole_0689	65.5756	140.549	60.263	89.9213	54.6157	51.4082	65.3057	38.9335	75.6208	93.8375	83.0495	95.8003	150.521	111.423	409.451	oxidoreductase domain protein	COG0673	R	pfam01408 pfam02894	0	Kole_0689	24.8423	24.1913	34.675	103.062	75.0922	64.0521	84.7292	68.4244	123.161
Kole_0690	Kole_0690	50.2943	130.7	39.3231	58.7298	11.2268	15.9475	10.1246	15.611	60.451	70.9765	84.9019	77.4179	160.721	104.652	451.251	TM1410 hypothetical-related protein	COG2342	G	pfam06452	TIGR01370	Kole_0690	35.7024	35.6156	50.4295	90.4972	49.0265	31.3068	65.7138	39.2908	119.07
Kole_0691	Kole_0691	42.5578	90.1154	32.5972	61.5431	11.8572	12.8266	3.00745	11.27	51.4276	61.2805	67.0498	54.5959	111.107	88.3816	321.672	binding-protein-dependent transport systems inner membrane component	COG0395	G	pfam00528	0	Kole_0691	18.0767	14.07	22.907	66.3366	47.0701	29.706	56.3541	31.7464	82.8512
Kole_0692	Kole_0692	45.3791	127.399	40.6196	61.5397	12.1204	16.8274	26.0404	16.7156	52.241	77.6898	78.2251	70.9883	145.012	94.7322	399.18	binding-protein-dependent transport systems inner membrane component	COG1175	G	pfam00528	0	Kole_0692	26.3029	28.1701	38.5409	86.3889	51.0797	32.7768	64.9654	43.1717	108
Kole_0693	Kole_0693	64.0663	143.599	54.6279	107.642	51.0701	60.853	38.2314	24.5062	62.2811	93.3052	110.629	95.8588	177.371	112.406	420.332	extracellular solute-binding protein family 1	COG1653	G	pfam01547	0	Kole_0693	32.9403	35.5919	48.4958	103.833	81.1349	68.5482	77.7931	54.581	136.615
Kole_0694	Kole_0694	46.5402	123.651	43.1365	62.5237	19.6135	32.7901	9.94955	9.32117	48.1582	60.9466	98.6986	68.5989	131.534	81.9519	342.092	DeoR family transcriptional regulator	COG1349	K G	pfam00455 pfam08220	0	Kole_0694	18.9861	36.698	41.3185	85.0958	52.8301	39.516	54.5524	32.0939	100.066
Kole_0695	Kole_0695	225.366	250.632	148.367	138.382	118.218	96.8334	114.51	295.938	278.007	273.707	96.3975	367.312	307.306	194.968	460.638	tryptophan synthase subunit beta	COG1350	R	pfam00291	TIGR01415	Kole_0695	167.814	0.0845598	167.814	237.999	143.375	125.45	275.857	240.54	337.309
Kole_0696	Kole_0696	74.8787	108.412	52.4374	80.3897	26.8229	34.2915	13.6067	24.7865	72.7922	84.6442	106.151	74.3523	151.544	121.281	369.632	hypothetical protein	0	0	pfam08334	TIGR02532	Kole_0696	24.1601	19.2694	30.9034	91.6453	66.4136	48.4854	78.7182	48.9574	112.948
Kole_0697	Kole_0697	59.7179	89.4197	48.7758	47.4569	22.9733	32.4508	19.07	17.8656	28.5411	42.5696	44.4608	35.6678	69.6458	55.5371	231.588	major facilitator superfamily MFS 1	0	0	pfam07690	0	Kole_0697	-18.7285	33.2549	38.166	74.5688	48.1163	37.9142	35.5554	27.0116	52.6568
Kole_0698	Kole_0698	84.9028	104.63	125.173	134.329	181.415	117.538	167.816	142.002	97.7412	99.996	74.2706	147.707	227.932	161.476	281.301	MOSC domain containing protein	COG2258	S	pfam03473	0	Kole_0698	71.3323	32.9098	78.5579	94.7665	129.751	139.614	98.8686	126.889	187.819
Kole_0699	Kole_0699	172.856	230.917	247.412	257.901	191.165	174.538	228.654	199.231	206.344	213.828	147.668	254.489	391.81	274.397	448.57	molybdenum cofactor synthesis domain protein	COG0303	H	pfam00994 pfam03453 pfam03454	TIGR00177	Kole_0699	82.9559	38.5716	91.4847	201.887	252.657	217.754	210.086	212.014	323.149
Kole_0700	Kole_0700	105.271	132.039	166.718	143.842	151.572	126.585	72.5519	128.059	114.813	97.6145	75.1	129.452	182.945	158.677	236.585	molybdenum ABC transporter, periplasmic molybdate-binding protein	COG0725	P	pfam13531	TIGR01256	Kole_0700	10.1247	31.6537	33.2335	118.655	155.28	147.179	106.214	103.26	156.198
Kole_0701	Kole_0701	76.4413	108.758	96.4657	92.2547	94.8661	77.186	55.9386	81.1774	77.0146	70.8078	72.0326	73.1293	122.457	116.156	251.065	molybdate ABC transporter permease	COG4149	P	pfam00528	TIGR02141	Kole_0701	-5.8633	22.8146	23.556	92.5995	94.3602	90.1931	73.9112	71.2346	97.7934
Kole_0702	Kole_0702	98.3226	127.143	112.026	116.435	65.8761	66.708	63.5265	71.9131	76.3651	74.097	69.4262	53.8757	107.854	118.9	228.782	molybdenum cofactor biosynthesis protein A	COG2896	H	pfam04055 pfam06463 pfam13353	TIGR02666	Kole_0702	-47.1606	27.5696	54.6279	112.733	114.23	90.2612	75.2311	71.4754	80.8649
Kole_0703	Kole_0703	135.594	151.052	124.042	161.907	146.774	127.521	160.564	69.5507	93.023	86.305	108.682	82.0593	126.629	138.957	348.992	molybdenum cofactor biosynthesis protein C	COG0315	H	pfam01967	TIGR00581	Kole_0703	-50.0165	41.0252	64.6894	143.323	142.974	140.061	89.664	102.361	104.344
Kole_0704	Kole_0704	177.254	321.445	155.164	261.278	149.679	137.716	102.954	71.5353	119.008	159.297	261.729	121.201	244.013	227.6	784.205	molybdenum cofactor synthesis domain protein	COG0521	H	pfam00994	TIGR00177	Kole_0704	-77.1996	82.8014	113.207	249.35	208.221	175.959	139.153	113.199	182.607
Kole_0705	Kole_0705	121.965	169.602	200.707	520.789	580.301	492.417	205.334	122.306	137.552	107.651	452.13	116.86	152.184	145.862	456.873	PAS/PAC sensor signal transduction histidine kinase	COG5002	T	pfam00512 pfam02518 pfam13188	0	Kole_0705	-114.998	0.109465	114.998	145.783	360.748	448.553	122.602	143.211	134.522
Kole_0706	Kole_0706	155.612	198.266	356.382	1039.32	755.082	499.46	243.961	163.912	179.738	154.86	667.85	154.132	166.179	181.046	350.541	two component transcriptional regulator, winged helix family	COG0745	T K	pfam00072 pfam00486	0	Kole_0706	-255.2	-41.4826	258.55	176.939	697.851	662.561	167.299	185.618	160.156
Kole_0707	Kole_0707	138.702	176.503	368.889	1227.67	885.189	601.279	329.638	140.372	195.385	154.437	795.451	117.869	132.791	158.016	278.025	phosphate uptake regulator, PhoU	COG0704	P	pfam01895	TIGR02135	Kole_0707	-323.642	-89.7756	335.863	157.602	798.28	770.757	174.911	204.958	125.33
Kole_0708	Kole_0708	98.9468	173.647	450.606	1643.87	1335.73	680.352	283.023	194.962	217.89	156.934	1031.55	150.93	181.803	164.26	457.932	phosphate ABC transporter ATPase	COG1117	P	pfam00005	TIGR00972	Kole_0708	-380.157	-123.727	399.784	136.297	1047.24	1027.64	187.412	213.202	166.367
Kole_0709	Kole_0709	44.331	92.1791	436.492	1586.07	1373.21	785.922	282.7	229.627	229.557	155.778	1124.68	94.302	87.8232	118.108	277.654	phosphate ABC transporter permease	COG0581	P	pfam00528	TIGR00974	Kole_0709	-398.178	-205.119	447.906	68.2551	1011.28	1045.42	192.668	224.416	91.0626
Kole_0710	Kole_0710	92.8682	194.545	668.387	2456.69	1731.7	1089.24	398.061	297.8	461.798	275.129	1807.05	216.141	250.103	232.005	644.351	phosphate ABC transporter permease	COG0573	P	pfam00528	TIGR02138 TIGR00974	Kole_0710	-542.189	-329.58	634.501	143.707	1562.54	1486.5	368.464	358.197	233.122
Kole_0711	Kole_0711	46.7749	77.119	863.949	3183.37	2689.38	1448.01	656.007	533.585	520.59	331.486	2348.87	196.718	103.191	194.144	263.459	phosphate binding protein	COG0226	P	pfam12849	TIGR02136	Kole_0711	-767.924	-519.856	927.339	61.947	2023.66	2046.18	426.038	510.417	149.955
Kole_0712	Kole_0712	50.312	104.42	63.1264	91.2033	49.7625	45.7667	39.8207	57.2909	78.7995	98.3099	93.8286	102.331	160.711	104.422	274.665	glycosidase PH1107-related	COG2152	G	pfam04041	0	Kole_0712	49.4557	5.65537	49.778	77.3661	77.1649	62.4647	88.5547	68.5553	131.521
Kole_0713	Kole_0713	57.9277	109.628	50.1601	103.54	35.9866	44.2695	18.5872	37.3142	61.8942	77.8711	73.664	89.6874	149.31	93.9678	346.099	glycosidase PH1107-related	COG2152	G	pfam04041	0	Kole_0713	33.4803	24.6135	41.5542	83.778	76.85	58.4891	69.8827	48.9167	119.499
Kole_0714	Kole_0714	36.3942	104.787	29.8674	48.175	2.37655	3.73942	0	0	35.9329	60.609	88.5384	41.3833	89.0768	80.8586	335.782	pseudo	COG1871	T N	pfam03975	0	Kole_0714	-0.691618	18.5691	18.582	70.5905	39.0212	21.0396	48.271	24.1355	65.2301
Kole_0715	Kole_0715	57.8624	83.2371	68.1625	51.729	39.554	39.959	12.7686	15.0951	31.889	35.6048	48.9478	41.3418	62.6812	51.5127	231.91	major facilitator superfamily MFS 1	0	0	pfam07690	0	Kole_0715	-22.0846	34.1535	40.6718	70.5498	59.9458	49.8511	33.7469	23.8394	52.0115
Kole_0716	Kole_0716	77.6143	101.245	62.7763	74.4225	16.1234	36.5623	80.8287	65.5071	91.5567	82.4591	91.6358	72.4135	115.011	168.14	279.677	iron (metal) dependent repressor, DtxR family	COG1321	K	pfam01325 pfam02742 pfam04023	0	Kole_0716	8.24051	2.99519	8.76796	89.4296	68.5994	47.4711	87.0079	80.0879	93.7125
Kole_0717	Kole_0717	137.723	247.687	90.1268	109.622	11.1762	52.7561	90.7112	47.8025	151.65	148.991	202.465	134.732	201.75	211.141	728.657	FeoA family protein	COG1918	P	pfam04023	0	Kole_0717	4.18911	33.0941	33.3582	192.705	99.8746	65.9204	150.321	109.789	168.241
Kole_0718	Kole_0718	78.6501	127.661	53.6937	65.0514	18.0876	55.203	51.8887	75.0911	98.2934	87.0034	105.202	95.9369	117.232	117.385	354.907	ferrous iron transport protein B	COG0370	P	pfam02421 pfam07664 pfam07670	TIGR00437	Kole_0718	20.7029	11.7383	23.7991	103.155	59.3725	48.0089	92.6484	78.0692	106.584
Kole_0719	Kole_0719	447.188	401.298	164.232	158.027	29.5371	105.626	21.7943	15.3133	62.4609	65.3676	180.286	109.102	161.328	157.716	241.602	hypothetical protein	0	0	0	0	Kole_0719	-196.44	284.626	345.834	424.243	161.129	114.356	63.9142	41.234	135.215
Kole_0720	Kole_0720	126.243	173.909	52.1019	57.4992	12.6749	23.0598	6.42972	6.52561	38.697	49.2831	99.5651	68.6185	111.346	86.8166	269.238	GCN5-related N-acetyltransferase	COG3981	R	pfam00583	0	Kole_0720	-28.7056	91.9874	96.3623	150.076	54.8006	36.334	43.9901	25.2339	89.9822
Kole_0721	Kole_0721	94.8241	165.536	47.2775	82.8105	18.953	25.0775	10.4885	15.285	62.7905	89.8805	120.974	103.472	172.373	144.396	535.936	hypothetical protein	0	0	0	0	Kole_0721	28.2851	57.9994	64.5289	130.18	65.044	43.5296	76.3355	44.6111	137.922
Kole_0722	Kole_0722	75.2267	151.831	67.6312	115.754	42.4848	30.0818	45.9769	13.4604	64.2363	102.33	93.9229	64.4952	128.797	121.218	510.676	hypothetical protein	COG2165	U N	0	TIGR02532	Kole_0722	-19.9742	19.5491	27.9488	113.529	91.6927	63.988	83.283	56.5008	96.6461
Kole_0723	Kole_0723	97.8288	207.106	57.2542	108.466	8.17693	10.1091	9.48112	14.8039	70.1949	82.602	146.816	98.0539	146.16	118.814	431.91	hypothetical protein	0	0	pfam10882	0	Kole_0723	-10.6102	66.3212	67.1646	152.467	82.8602	46.0016	76.3985	44.2705	122.107
Kole_0724	Kole_0724	51.1411	108.362	43.7943	86.5893	10.4541	11.88	14.1418	14.7207	70.2509	78.9961	99.8639	74.1645	121.009	131.459	602.176	hypothetical protein	COG3502	S	pfam06108	0	Kole_0724	18.909	8.20859	20.6139	79.7517	65.1918	38.1794	74.6235	44.5274	97.5866
Kole_0725	Kole_0725	200.325	216.446	81.5078	112.28	80.2654	131.491	43.294	36.053	53.3731	57.9082	111.684	64.6444	97.445	105.161	312.46	Coproporphyrinogen dehydrogenase	COG0635	H	pfam04055	0	Kole_0725	-90.5368	115.325	146.618	208.386	96.8938	101.386	55.6407	47.6571	81.0447
Kole_0726	Kole_0726	140.935	177.761	167.318	197.812	172.045	278.211	161.004	160.263	154.253	123.378	474.771	190.935	169.267	266.961	552.93	hypothetical protein	0	0	0	0	Kole_0726	12.7068	31.4242	33.896	159.348	182.565	203.847	138.815	149.724	180.101
Kole_0727	Kole_0727	76.1734	114.241	153.295	178.122	221.528	223.341	219.759	165.327	137.414	103.355	518.628	171.445	148.337	266.225	463.123	hypothetical protein	COG2165	N U	pfam07963	TIGR02532	Kole_0727	37.3863	-0.893995	37.397	95.2073	165.709	194.072	120.384	156.464	159.891
Kole_0728	Kole_0728	114.662	141.686	176.288	180.533	132.569	275.573	103.651	98.646	174.933	143.809	553.688	194.408	189.72	324.511	701.473	hypothetical protein	0	0	0	TIGR02532	Kole_0728	44.0235	-7.00067	44.5766	128.174	178.41	191.241	159.371	130.26	192.064
Kole_0729	Kole_0729	79.7561	157.006	76.0581	91.6575	27.0406	23.8787	11.1977	10.8401	53.4863	69.5161	115.448	83.7749	121.976	108.702	331.861	pseudo	COG3328	L	pfam00872	0	Kole_0729	-10.7477	54.1378	55.1944	118.381	83.8578	54.6588	61.5012	36.26	102.875
Kole_0730	Kole_0730	146.743	152.076	82.9452	73.3293	7.0088	28.9488	7.11084	13.3235	54.3445	67.7066	76.0385	57.8935	106.239	95.3857	209.386	hypothetical protein	0	0	0	0	Kole_0730	-47.7934	70.4498	85.1315	149.41	78.1372	48.058	61.0255	35.6213	82.0664
Kole_0731	Kole_0731	324.721	325	225.87	178.525	104.522	95.2623	171.524	115.452	175.816	185.61	182.388	151.736	241.784	237.081	462.916	N-acetylglucosamine-6-phosphate deacetylase	COG1820	G	pfam01979	TIGR00221	Kole_0731	-97.9555	109.889	147.21	324.861	202.197	151.045	180.713	162.101	196.76
Kole_0732	Kole_0732	330.075	293.016	233.399	221.895	118.374	160.181	102.483	106.011	170.718	156.738	127.939	128.257	183.563	198.407	270.707	hypothetical protein	0	0	0	0	Kole_0732	-138.838	102.264	172.435	311.545	227.647	183.462	163.728	133.988	155.91
Kole_0733	Kole_0733	254.546	281.49	172.891	164.362	107.839	107.805	102.006	107.894	119.766	121.251	119.833	107.522	151.508	171.33	312.621	DeoR family transcriptional regulator	COG1349	G K	pfam00455 pfam08220	0	Kole_0733	-114.131	107.369	156.697	268.018	168.626	138.224	120.508	112.729	129.515
Kole_0734	Kole_0734	348.222	327.754	235.172	212.63	129.455	179.076	92.1244	133.736	125.589	127.071	144.929	121.628	155.9	175.126	462.97	GCN5-related N-acetyltransferase	COG4552	R	pfam13527	0	Kole_0734	-171.571	156.172	232.005	337.988	223.901	189.083	126.33	119.63	138.764
Kole_0735	Kole_0735	339.581	332.462	282.909	207.201	219.606	260.36	136.537	175.59	160.079	169.951	134.984	97.7792	124.081	215.138	274.767	peptidase M20	COG0624	E	pfam01546 pfam07687	0	Kole_0735	-214.255	102.498	237.51	336.022	245.055	242.519	165.015	160.539	110.93
Kole_0736	Kole_0736	159.381	233.011	140.815	135.606	77.9991	33.6044	72.8542	98.4568	146.877	133.236	125.196	182.975	180.162	154.972	411.865	Glutamine--fructose-6-phosphate transaminase (isomerizing)	COG2222	M	pfam01380	0	Kole_0736	7.79959	57.1367	57.6666	196.196	138.21	97.006	140.056	112.856	181.568
Kole_0737	Kole_0737	118.991	169.709	108.896	113.464	63.8229	38.1818	89.0341	83.411	87.8904	99.9314	109.959	131.796	144.015	102.86	299.089	Tagatose-bisphosphate aldolase	COG3684	G	pfam01791	0	Kole_0737	3.84242	52.4821	52.6225	144.35	111.18	81.0912	93.9109	90.0667	137.905
Kole_0738	Kole_0738	69.097	125.984	47.0981	54.6343	15.4011	11.8136	21.8754	10.4909	41.9449	55.1966	72.9821	59.3096	107.387	85.4947	369.301	metal dependent phosphohydrolase	COG3437	K T	pfam01966	0	Kole_0738	-3.26774	46.481	46.5957	97.5407	50.8662	32.2368	48.5708	32.377	83.3482
Kole_0739	Kole_0739	245.05	206.465	145.552	169.839	65.5023	70.8018	11.5576	21.2943	59.8425	68.669	88.8439	62.816	147.245	163.602	409.991	hypothetical protein	0	0	0	0	Kole_0739	-111.07	128.675	169.982	225.758	157.696	112.924	64.2558	40.3409	105.031
Kole_0740	Kole_0740	63.6701	160.216	62.1371	105.222	20.676	23.3389	3.64817	32.4687	63.778	78.5043	118.873	99.1401	168.967	122.665	392.73	nitroreductase	COG0778	C	pfam00881	TIGR03605	Kole_0740	23.5838	49.221	54.5793	111.943	83.6793	52.8434	71.1411	44.5998	134.053
Kole_0741	Kole_0741	188.838	241.533	404.009	186.531	201.503	153.842	551.801	702.591	454.184	459.728	228.546	281.801	293.028	315.149	400.174	hypothetical protein	0	0	0	0	Kole_0741	25.4366	-228.882	230.291	215.185	295.27	236.471	456.956	542.076	287.414
Kole_0742	Kole_0742	1347.94	1227.99	13166.6	25805.9	29931.4	23522.2	31618.5	39639.4	45886	49401.9	39474.3	18406.5	17005.8	17314.3	5066.3	iron-containing alcohol dehydrogenase	COG1454	C	pfam00465	0	Kole_0742	10985.2	-46620.2	47897	1287.96	19486.3	23106.5	47644	41636.5	17706.2
Kole_0743	Kole_0743	49.2516	93.811	51.6585	78.8167	63.0477	32.0953	22.5761	32.9004	54.9964	65.563	74.3979	76.5856	126.231	83.0151	274.71	metal dependent phosphohydrolase	COG1418	R	pfam01966	0	Kole_0743	27.0834	21.5491	34.6103	71.5313	65.2376	56.4045	60.2797	44.009	101.408
Kole_0744	Kole_0744	562.517	581.065	326.683	352.374	442.824	374.001	545.071	353.326	281.184	236.85	457.225	397.616	381.831	469.66	407.12	stationary phase survival protein SurE	COG0496	R	pfam01975	TIGR00087	Kole_0744	-85.1486	276.456	289.272	571.791	339.529	373.97	259.017	354.108	389.723
Kole_0745	Kole_0745	590.083	530.412	312.865	348.245	279.439	244.49	483.106	279.497	294.885	273.091	470.43	392.206	372.979	426.794	325.911	peptide deformylase	COG0242	J	pfam01327	TIGR00079	Kole_0745	-73.9167	236.277	247.569	560.247	330.555	296.26	283.988	332.645	382.593
Kole_0746	Kole_0746	640.617	659.435	342.852	370.936	303.512	291.441	519.046	298.561	304.704	292.176	494.043	425.189	409.108	538.045	699.908	methionyl-tRNA formyltransferase	COG0223	J	pfam00551 pfam02911	TIGR00460	Kole_0746	-110.005	296.768	316.5	650.026	356.894	327.185	298.44	353.621	417.149
Kole_0747	Kole_0747	365.554	374.521	216.538	234.724	514.027	539.957	361.27	229.275	246.041	227.475	380.91	293.618	245.343	419.613	370.412	hypothetical protein	0	0	0	0	Kole_0747	-30.8342	107.779	112.103	370.037	225.631	376.311	236.758	266.015	269.481
Kole_0748	Kole_0748	285.952	285.018	254.769	224.472	220.857	304.899	224.825	165.805	154.947	143.541	275.911	142.892	163.86	188.844	325.447	helicase c2	COG1199	K L	pfam00270 pfam06733 pfam13307	0	Kole_0748	-131.036	100.657	165.234	285.485	239.621	251.249	149.244	172.279	153.376
Kole_0749	Kole_0749	160.671	156.739	144.771	128.763	112.241	159.566	39.9561	70.4981	74.0508	71.1435	144.705	83.5246	106.911	130.115	333.933	phosphoribosyltransferase	COG1040	R	0	TIGR00201	Kole_0749	-65.5553	71.6488	97.1136	158.705	136.767	136.335	72.5971	63.9121	95.2177
Kole_0750	Kole_0750	202.9	200.208	170.653	153.711	68.3045	104.086	42.4534	48.7404	101.152	106.287	195.997	114.572	165.183	152.727	455.048	glycosyl transferase group 1	COG0438	M	pfam00534 pfam13439	0	Kole_0750	-58.9991	84.8515	103.347	201.554	162.182	124.188	103.72	74.6582	139.877
Kole_0751	Kole_0751	253.588	271.511	163.376	162.727	144.855	164.126	70.3419	76.0981	107.037	110.033	203.253	113.599	142.287	149.429	390.978	hypothetical protein	COG0392	S	pfam03706	TIGR00374	Kole_0751	-106.482	116.152	157.575	262.55	163.052	158.771	108.535	90.8777	127.943
Kole_0752	Kole_0752	245.06	247.365	177.943	138.003	110.343	97.346	82.6036	76.3684	97.3942	102.868	120.391	103.557	141.719	139.85	301.032	glycosyl transferase group 1	COG0438	M	pfam00534 pfam13579	0	Kole_0752	-102.928	114.73	154.133	246.212	157.973	130.909	100.131	89.8086	122.638
Kole_0753	Kole_0753	98.0751	93.8489	52.656	35.7359	54.6501	40.8453	0	22.509	31.7807	21.1173	44.7471	35.3813	43.6786	51.8672	111.405	pseudo	COG1878	R	0	0	Kole_0753	-39.1983	56.2549	68.5647	95.962	44.196	45.9718	26.449	18.8518	39.5299
Kole_0754	Kole_0754	154.552	210.79	90.8721	128.268	74.6632	49.3556	34.0652	43.3914	92.6614	104.135	135.652	92.7112	171.679	146.2	542.225	MATE efflux family protein	COG0534	V	pfam01554	TIGR00797	Kole_0754	-33.2319	68.3948	76.0408	182.671	109.57	85.7896	98.3982	68.5633	132.195
Kole_0755	Kole_0755	32.6755	75.4311	22.1574	38.3593	4.80836	6.80922	0	1.8281	45.4851	54.9966	73.2291	62.6895	130.928	80.5933	365.037	hypothetical protein	0	0	pfam12730	0	Kole_0755	47.3594	19.0297	51.0396	54.0533	30.2584	18.0336	50.2408	25.5774	96.8089
Kole_0756	Kole_0756	85.1353	230.122	53.2727	87.136	4.73495	3.72515	2.74508	3.42894	61.8887	78.4126	148.432	84.8669	153.612	116.04	405.585	pseudo	COG1131	V	pfam00005	0	Kole_0756	-17.1447	75.9418	77.853	157.629	70.2044	37.2172	70.1507	36.6188	119.239
Kole_0757	Kole_0757	51.0693	130.677	31.9319	68.535	8.09887	16.4914	3.86672	4.22626	51.5302	64.4304	123.069	74.2362	136.549	110.562	496.295	peptidase S41	COG0793	M	pfam03572	0	Kole_0757	23.8868	37.8334	44.7431	90.8733	50.2335	31.2643	57.9803	31.0134	105.393
Kole_0758	Kole_0758	31.8109	61.165	27.3607	45.2354	6.95639	26.7561	3.13674	1.95909	26.2199	31.9575	69.1412	41.068	69.0186	71.6965	229.689	ABC transporter	COG1132	V	pfam00005 pfam00664	0	Kole_0758	9.16607	20.8971	22.8189	46.488	36.2981	26.5772	29.0887	15.8183	55.0433
Kole_0759	Kole_0759	53.7489	109.468	44.2701	106.158	21.9522	66.2708	2.0718	1.61746	48.8865	74.7648	186.013	59.7209	123.252	148.465	366.218	peptidase S41	COG0793	M	pfam03572	0	Kole_0759	4.15978	19.0841	19.5322	81.6087	75.2139	59.6627	61.8257	31.8351	91.4864
Kole_0760	Kole_0760	37.7105	77.8438	42.3991	221.711	168.082	343.53	23.4707	10.9942	41.3403	173.057	534.369	75.6932	121.537	571.423	369.318	ABC transporter	COG2274	V	pfam00005 pfam00664	0	Kole_0760	9.44959	-58.8918	59.6451	57.7772	132.055	193.93	107.198	62.2154	98.6151
Kole_0761	Kole_0761	17.6236	47.9813	25.8359	228.913	161.059	365.821	30.6102	3.6549	23.0498	202.306	739.477	44.5735	66.0317	637.524	234.226	Radical SAM domain protein	COG0641	R	pfam04055 pfam13186 pfam13394	TIGR04085	Kole_0761	-14.5411	-104.653	105.659	32.8024	127.375	195.407	112.678	64.9052	55.3026
Kole_0762	Kole_0762	5.65411	10.9672	22.2725	270.402	76.7964	460.109	0	0	22.9023	47.9362	935.949	21.101	32.5617	1823.73	566.821	hypothetical protein	0	0	0	0	Kole_0762	-37.7627	-41.3581	56.0046	8.31063	146.337	207.395	35.4193	17.7096	26.8313
Kole_0763	Kole_0763	148.42	156.461	84.7324	138.14	67.4216	88.4048	0	5.69627	54.0196	71.2096	384.59	50.1721	74.3256	600.444	469.191	hypothetical protein	0	0	0	0	Kole_0763	-81.4821	58.1652	100.113	152.441	111.436	94.6747	62.6146	32.7314	62.2488
Kole_0764	Kole_0764	194.317	232.391	97.5727	113.21	75.9779	129.348	5.05469	17.3633	45.3907	54.3855	104.533	73.4084	101.608	86.5397	279.295	hypothetical protein	0	0	0	0	Kole_0764	-92.8549	128.804	158.784	213.354	105.392	104.027	49.8881	30.5486	87.5083
Kole_0765	Kole_0765	179.815	240.973	144.359	146.551	90.8721	139.771	47.6514	42.3774	77.981	79.8937	132.299	84.7946	131.975	109.703	304.673	transposase mutator type	COG3328	L	pfam00872	0	Kole_0765	-93.6992	103.571	139.666	210.394	145.455	130.388	78.9374	61.9759	108.385
Kole_0766	Kole_0766	277.551	374.15	260.784	368.02	114.949	143.286	84.8166	52.0273	166.393	184.304	343.17	191.632	279.36	297	739.023	Integrase catalytic region	COG2801	L	pfam00665 pfam13276	0	Kole_0766	-111.553	121.027	164.595	325.851	314.402	221.76	175.348	121.885	235.496
Kole_0767	Kole_0767	270.319	276.016	335.746	531.047	287.758	283.406	216.257	145.871	233.037	163.082	422.36	187.488	262.004	370.247	571.615	transposase IS3/IS911 family protein	0	0	pfam01527	0	Kole_0767	-140	53.8731	150.008	273.167	433.396	359.489	198.06	189.562	224.746
Kole_0768	Kole_0768	96.8681	116.123	137.202	118.727	41.6994	63.5623	38.781	28.6249	73.0853	79.5581	114.522	73.6982	117.318	130.364	356.019	ABC transporter	COG1131	V	pfam00005	0	Kole_0768	-33.6444	29.8274	44.9624	106.495	127.964	90.2975	76.3217	55.0123	95.508
Kole_0769	Kole_0769	102.727	114.724	155.908	191.104	116.157	165.955	56.5671	113.055	148.788	161.583	241.005	111.817	154.686	225.144	269.285	Radical SAM domain protein	COG0641	R	pfam04055 pfam13353	TIGR04085	Kole_0769	-10.8665	-45.9001	47.1688	108.725	173.506	157.281	155.185	119.998	133.252
Kole_0770	Kole_0770	84.3219	97.9572	135.424	206.08	122.719	196.475	147.275	130.712	182.531	190.047	310.827	123.657	177.397	274.821	295.376	Radical SAM domain protein	COG0641	R	pfam04055 pfam13186 pfam13353	TIGR04085	Kole_0770	21.7994	-88.7907	91.4275	91.1396	170.752	165.174	186.289	162.641	150.527
Kole_0771	Kole_0771	107.732	140.132	131.947	234.39	255.551	312.788	266.623	276.109	196.837	248.641	351.244	111.298	196.245	354.33	507.836	peptidase S41	COG0793	M	pfam03572	0	Kole_0771	-3.87463	-110.897	110.964	123.932	183.169	233.669	222.739	247.053	153.771
Kole_0772	Kole_0772	79.1575	111.666	171.656	508.847	146.611	239.561	106.792	73.8444	496.98	335.554	2239.29	263.522	203.066	1025.92	1160.07	hypothetical protein	0	0	0	0	Kole_0772	61.1215	-320.322	326.101	95.4115	340.251	266.669	416.267	253.293	233.294
Kole_0773	Kole_0773	109.41	154.423	129.823	288.429	221.494	303.641	198.678	223.176	216.15	246.844	362.326	141.34	183.917	405.314	432.007	peptidase S41	COG0793	M	pfam03572	0	Kole_0773	-3.16824	-113.844	113.889	131.916	209.126	235.847	231.497	221.212	162.629
Kole_0774	Kole_0774	121.125	172.071	241.926	787.895	274.491	765.646	115.735	232.663	956.369	685.984	3687.96	281.725	337.968	2125.73	2325.42	hypothetical protein	0	0	0	0	Kole_0774	28.7169	-722.639	723.209	146.598	514.91	517.489	821.177	497.688	309.846
Kole_0775	Kole_0775	103.212	269.274	103.416	187.067	93.5765	82.7347	86.8013	129.885	205.232	163.231	323.992	155.983	243.651	259.811	563.814	ABC transporter	COG4555	C P	pfam00005	0	Kole_0775	17.0503	-0.116237	17.0507	186.243	145.241	116.698	184.232	146.287	199.817
Kole_0776	Kole_0776	33.1035	58.9182	62.0956	105.377	68.4131	119.606	52.4424	102.596	162.674	123.365	236.513	87.5651	132.402	231.405	247.663	ABC transporter	COG0842	V	pfam01061	0	Kole_0776	47.7382	-85.0581	97.5388	46.0109	83.7364	88.8731	143.02	110.269	109.983
Kole_0777	Kole_0777	40.3599	59.3453	74.6487	134.311	106.1	72.7711	66.2431	46.5445	158.207	105.123	175.976	111.752	153.704	203.149	305.976	hypothetical protein	0	0	0	0	Kole_0777	61.1508	-59.9854	85.6602	49.8526	104.48	96.9579	131.665	94.0294	132.728
Kole_0778	Kole_0778	35.1102	40.2424	74.5078	79.9575	82.2592	117.189	36.0894	26.7663	69.8151	60.9942	285.796	54.5959	61.272	214.982	264.11	hypothetical protein	0	0	0	0	Kole_0778	1.25023	-22.7437	22.7781	37.6763	77.2327	88.4783	65.4046	48.4163	57.9339
Kole_0779	Kole_0779	30.6264	68.5447	65.5802	98.5035	143.747	187.452	103.886	71.7459	119.855	87.5027	143.496	50.5544	107.454	268.694	245.345	ABC transporter	COG1131	V	pfam00005	0	Kole_0779	7.68584	-50.9952	51.5711	49.5856	82.0418	123.821	103.679	95.7475	79.004
Kole_0780	Kole_0780	86.0126	129.832	220.501	395.882	256.084	391.246	194.688	178.111	259.597	228.715	172.059	104.384	180.632	398.318	262.417	hypothetical protein	0	0	pfam05048	0	Kole_0780	-67.0578	-151.705	165.865	107.922	308.192	315.929	244.156	215.278	142.508
Kole_0781	Kole_0781	92.7627	111.956	235.185	468.509	338.856	621.289	303.001	168.317	278.327	286.841	188.104	102.574	187.569	425.27	424.914	hypothetical protein	0	0	0	0	Kole_0781	-78.5804	-203.751	218.379	102.36	351.847	415.96	282.584	259.121	145.071
Kole_0782	Kole_0782	94.1591	181.091	181.613	392.519	106.715	152.17	94.7347	29.5838	151.266	95.3571	189.772	58.0702	123.157	334.417	290.677	pseudo	0	0	0	0	Kole_0782	-133.956	-17.5663	135.103	137.625	287.066	208.254	123.312	92.7354	90.6134
Kole_0783	Kole_0783	30.4452	51.6722	71.069	97.0673	58.3168	79.2469	86.0594	43.6714	53.4387	34.8255	54.2606	35.5064	40.9108	94.9352	80.1226	hypothetical protein	0	0	0	0	Kole_0783	-26.4739	-5.77662	27.0968	41.0587	84.0682	76.425	44.1321	54.4987	38.2086
Kole_0784	Kole_0784	131.453	215.136	248.902	555.934	276.923	233.133	248.392	90.3383	196.489	186.323	201.074	138.308	184.32	373.99	426.834	Integrase catalytic region	COG2801	L	pfam00665 pfam13276	0	Kole_0784	-126.937	-47.7314	135.614	173.295	402.418	328.723	191.406	180.385	161.314
Kole_0785	Kole_0785	59.1641	149.385	183.053	416.753	63.9462	40.247	60.5521	22.9612	278.487	123.547	53.2314	121.82	96.3423	263.372	701.971	transposase IS3/IS911 family protein	0	0	pfam01527	0	Kole_0785	-82.7997	-116.872	143.23	104.275	299.903	176	201.017	121.387	109.081
Kole_0786	Kole_0786	44.5164	109.348	27.397	63.2177	1.21862	1.91746	0	0.772186	34.1735	49.4431	87.8063	29.9258	44.5564	72.4492	283.111	hypothetical protein	0	0	0	0	Kole_0786	-32.5502	18.2539	37.3192	76.9324	45.3073	23.4377	41.8083	21.0972	37.2411
Kole_0787	Kole_0787	38.0565	89.923	28.0642	55.1519	3.85566	12.1335	3.91179	3.35934	24.4772	53.2625	71.2294	19.1519	51.2714	79.9182	362.5	major facilitator superfamily MFS 1	0	0	pfam05977	0	Kole_0787	-27.4061	11.4989	29.7207	63.9897	41.608	24.8013	38.8698	21.2527	35.2117
Kole_0788	Kole_0788	70.5383	118.454	41.4468	66.8083	14.9416	20.3331	4.91648	11.7708	61.2145	59.4522	107.131	38.9461	69.8931	79.1114	279.039	hypothetical protein	0	0	0	0	Kole_0788	-30.3818	18.5048	35.5736	94.4961	54.1275	35.8824	60.3333	34.3385	54.4196
Kole_0789	Kole_0789	56.9121	94.3594	75.8659	126.489	63.6563	89.6792	22.0283	14.6961	39.6008	55.1057	247.475	39.4384	53.583	118.939	315.305	major facilitator superfamily MFS 1	0	0	pfam07690	0	Kole_0789	-48.0067	14.7307	50.2159	75.6358	101.177	88.9225	47.3532	32.8577	46.5107
Kole_0790	Kole_0790	73.0322	135.947	115.487	156.125	73.8427	69.7135	19.9781	12.4775	52.4845	70.3826	358.74	45.0593	50.1993	202.754	392.76	hypothetical protein	0	0	0	0	Kole_0790	-83.172	20.1226	85.5716	104.49	135.806	103.792	61.4335	38.8307	47.6293
Kole_0791	Kole_0791	7.81159	5.05066	11.3968	24.9054	70.7335	115.578	44.162	10.3432	10.5471	14.7173	31.1856	0	0	13.6407	21.0359	hypothetical protein	0	0	0	0	Kole_0791	-12.0441	-10.8409	16.2044	6.43113	18.1511	55.6533	12.6322	19.9424	0
Kole_0792	Kole_0792	52.2738	62.9189	140.137	218.107	187.254	276.223	146.443	32.7535	36.298	76.8789	460.765	50.5129	50.532	209.225	260.513	hypothetical protein	0	0	0	0	Kole_0792	-67.7614	-8.73661	68.3223	57.5963	179.122	205.43	56.5884	73.0934	50.5225
Kole_0793	Kole_0793	83.154	114.405	214.704	357.6	225.617	339.636	166.723	38.4081	77.286	132.462	758.786	69.7637	72.76	331.172	520.284	ABC transporter	COG1131	V	pfam00005	0	Kole_0793	-122.622	-30.7951	126.43	98.7795	286.152	284.389	104.874	103.72	71.2619
Kole_0794	Kole_0794	85.0324	155.939	246.312	386.59	268.141	472.745	104.885	40.9419	82.663	106.109	792.239	73.5648	89.0358	320.495	460.996	hypothetical protein	0	0	0	0	Kole_0794	-145.946	1.82495	145.958	120.486	316.451	343.447	94.386	83.6497	81.3003
Kole_0795	Kole_0795	84.6256	176.773	199.443	333.555	96.5785	287.874	110.405	57.7497	88.5958	113.533	794.675	72.2742	118.465	531.5	640.637	hypothetical protein	0	0	0	0	Kole_0795	-116.528	6.6164	116.716	130.699	266.499	229.363	101.065	92.5709	95.3694
Kole_0796	Kole_0796	31.9183	40.2424	66.1257	71.2349	88.9288	108.443	45.1118	22.5401	70.677	82.471	290.347	51.6179	67.3992	234.092	236.761	hypothetical protein	0	0	0	0	Kole_0796	7.23727	-37.1131	37.8122	36.0804	68.6803	83.6831	76.574	55.2	59.5085
Kole_0797	Kole_0797	58.4258	91.393	95.2769	129.407	125.04	191.325	111.877	77.3607	48.0949	92.8289	563.101	74.7325	83.0323	255.999	438.092	ABC transporter	COG1131	V	pfam00005	0	Kole_0797	-16.7857	1.77469	16.8793	74.9094	112.342	135.262	70.4619	82.5404	78.8824
Kole_0798	Kole_0798	34.4707	75.8694	57.5351	89.0764	58.5943	135.065	37.8646	13.4798	42.5388	66.6262	349.893	68.9875	106.766	191.673	370.823	ABC transporter	COG1132	V	pfam00005 pfam00664	0	Kole_0798	19.9658	10.0793	22.3657	55.17	73.3057	85.0676	54.5825	40.1273	87.8767
Kole_0799	Kole_0799	64.6477	114.249	67.123	85.6354	42.0273	41.0352	39.5936	31.3863	60.5186	65.104	81.4205	78.0754	120.791	93.8049	302.283	hypothetical protein	0	0	0	0	Kole_0799	8.3609	31.4613	32.5533	89.4486	76.3792	58.9552	62.8113	49.1506	99.4334
Kole_0800	Kole_0800	49.1275	85.8966	30.6889	39.079	5.30153	7.58344	1.95589	1.22158	44.0963	46.3719	70.0455	55.0887	80.2277	64.5559	321.846	major facilitator superfamily MFS 1	0	0	pfam05977	0	Kole_0800	10.901	23.4828	25.8896	67.512	34.884	20.6632	45.2341	23.4114	67.6582
Kole_0801	Kole_0801	98.3727	132.343	59.6423	77.1456	18.3964	28.9462	22.7217	26.6083	46.2033	70.0036	98.8908	111.78	148.354	107.279	309.793	hypothetical protein	0	0	0	0	Kole_0801	32.5814	67.4973	74.9496	115.358	68.3939	46.0326	58.1035	41.3842	130.067
Kole_0802	Kole_0802	424.889	384.285	302.174	211.06	126.301	123.655	98.7152	165.991	206.017	154.726	225.214	205.519	211.43	240.912	459.362	glutamine amidotransferase-like protein	COG0121	R	pfam13230	0	Kole_0802	-149.407	179.781	233.76	404.587	256.617	190.797	180.372	156.362	208.475
Kole_0803	Kole_0803	713.135	696.102	727.928	713.833	1363.76	1083.03	713	1627.16	750.08	573.745	734.188	892.076	914.68	621.939	594.156	SNO glutamine amidotransferase	COG0311	H	pfam01174	TIGR03800	Kole_0803	206.048	142.754	250.668	704.618	720.88	972.136	661.913	915.995	903.378
Kole_0804	Kole_0804	905.381	755.91	1008.94	853.657	773.408	423.039	738.848	650.152	913.474	665.599	897.889	1152.23	1025.69	754.647	635.423	pyridoxal biosynthesis lyase PdxS	COG0214	H	pfam01680	TIGR00343	Kole_0804	249.957	184.934	310.932	830.645	931.297	764.76	789.537	742.018	1088.96
Kole_0805	Kole_0805	505.222	492.195	380.389	329.28	247.254	159.666	301.604	313.045	431.081	281.837	419.332	472.432	582.434	396.011	566.118	Quinolinate phosphoribosyl transferase	COG1488	H	0	0	Kole_0805	83.8275	182.208	200.567	498.709	354.834	279.147	356.459	331.892	527.433
Kole_0806	Kole_0806	439.639	431.287	307.091	298.057	206.76	205.179	185.932	180.889	302.415	190.202	342.434	368.742	442.265	336.588	523.962	isochorismatase hydrolase	COG1335	Q	pfam00857	0	Kole_0806	19.8302	206.271	207.222	435.463	302.574	254.272	246.308	214.859	405.504
Kole_0807	Kole_0807	299.751	321.193	179.854	234.613	225.003	252.609	204.834	272.047	255.563	281.978	275.848	411.895	426.366	472.827	465.511	hypothetical protein	0	0	0	0	Kole_0807	173.335	87.136	194.004	310.472	207.234	223.02	268.77	253.605	419.131
Kole_0808	Kole_0808	304.547	332.132	176.469	264.505	193.877	244.757	214.344	219.173	201.769	246.65	303.778	392.849	365.685	398.16	397.078	hypothetical protein	0	0	pfam13345 pfam13349	0	Kole_0808	124.309	123.693	175.365	318.339	220.487	219.902	224.209	220.484	379.267
Kole_0809	Kole_0809	204.277	246.872	112.46	203.892	175.079	203.331	169.169	151.089	117.005	129.505	197.281	227.069	210.469	226.329	273.096	hypothetical protein	0	0	0	0	Kole_0809	30.5807	105.296	109.647	225.574	158.176	173.69	123.255	141.692	218.769
Kole_0810	Kole_0810	179.832	223.151	129.236	223.189	146.044	134.263	153.165	77.9846	117.692	124.913	169.965	212.475	245.117	266.813	279.142	hypothetical protein	COG3877	S	pfam09862	0	Kole_0810	39.1856	94.2698	102.09	201.492	176.212	158.183	121.303	118.439	228.796
Kole_0811	Kole_0811	49.1275	102.45	55.1189	73.1156	22.652	24.267	17.6031	30.8448	86.5109	106.897	113.849	77.6837	146.376	129.63	428.224	extracellular solute-binding protein family 1	COG1653	G	pfam01547	0	Kole_0811	33.8511	-12.5793	36.1128	75.7885	64.1172	43.7884	96.7042	60.4641	112.03
Kole_0812	Kole_0812	66.964	158.645	45.7866	72.3803	2.78464	4.92924	0	3.97013	58.2968	84.1978	103.172	75.8427	150.42	106.96	436.995	binding-protein-dependent transport systems inner membrane component	COG1175	G	pfam00528	0	Kole_0812	11.5297	41.2648	42.8453	112.805	59.0834	31.4702	71.2473	36.6162	113.131
Kole_0813	Kole_0813	137.732	232.798	66.2982	94.3068	13.4011	18.5759	2.58975	12.1309	77.9315	105.292	133.501	88.3277	193.812	145.585	635.632	binding-protein-dependent transport systems inner membrane component	COG0395	G	pfam00528	0	Kole_0813	-17.0331	80.4186	82.2026	185.265	80.3025	48.1455	91.6118	49.4861	141.07
Kole_0814	Kole_0814	108.546	136.783	44.8159	44.7306	26.2307	28.7294	31.3089	32.2647	51.8435	72.7391	69.486	72.5673	96.1056	90.2593	297.185	glycosyl transferase family 2	0	0	0	0	Kole_0814	-8.49392	49.9235	50.6409	122.664	44.7733	36.1266	62.2913	47.0391	84.3364
Kole_0815	Kole_0815	186.78	206.876	129.609	129.812	74.1637	112.569	76.0035	66.4565	103.392	144.735	212.843	173.261	224.215	191.563	542.124	RpiR family transcriptional regulator	COG1737	K	pfam01380 pfam01418	0	Kole_0815	26.296	79.9112	84.1265	196.828	129.711	111.539	124.064	97.6468	198.738
Kole_0816	Kole_0816	119.73	183.162	90.5704	156.808	59.4788	54.2216	61.3026	42.4749	103.949	112.362	275.585	138.686	159.24	202.199	488.444	alanine racemase domain protein	COG0325	R	pfam01168	TIGR00044	Kole_0816	7.40207	41.4682	42.1236	151.446	123.689	90.2698	108.156	80.0222	148.963
Kole_0817	Kole_0817	120.935	199.389	102.976	144.214	101.082	92.1767	23.3077	47.3107	54.7747	79.4499	92.641	63.5959	107.001	106.138	282.199	GCN5-related N-acetyltransferase	COG1670	J	pfam13302	0	Kole_0817	-75.5671	67.5684	101.37	160.162	123.595	110.112	67.1123	51.2108	85.2986
Kole_0818	Kole_0818	111.427	141.783	115.097	131.547	73.5766	54.9543	11.3389	34.2289	71.8534	104.006	96.8479	110.614	141.174	124.083	244.195	glutamine amidotransferase class-I	COG0518	F	pfam00117	TIGR00888	Kole_0818	-5.88108	39.9563	40.3868	126.605	123.322	93.7937	87.9296	55.3568	125.894
Kole_0819	Kole_0819	84.5275	128.272	75.2988	126.369	59.2226	55.5839	50.5977	40.1601	72.102	90.3321	70.6097	94.6362	113.393	131.354	331.942	pyrrolidone-carboxylate peptidase	COG2039	O	pfam01470	TIGR00504	Kole_0819	-3.00586	22.0396	22.2436	106.4	100.834	79.1185	81.2171	63.298	104.015
Kole_0820	Kole_0820	101.774	162.941	83.7871	126.923	64.9816	45.8117	30.8233	54.0099	105.023	120.656	91.211	109.273	148.388	154.748	354.448	Nitrilase/cyanide hydratase and apolipoprotein N-acyltransferase	COG0388	R	pfam00795	0	Kole_0820	2.40469	15.0773	15.2679	132.357	105.355	80.3759	112.84	77.6281	128.831
Kole_0821	Kole_0821	162.339	245.386	105.434	145.369	59.321	71.1375	51.4199	143.057	103.826	126.851	100.208	84.345	166.028	145.83	510.305	ABC transporter	COG0842	V	pfam12698	TIGR00025	Kole_0821	-63.7547	59.9928	87.5431	203.863	125.402	95.3155	115.338	106.288	125.187
Kole_0822	Kole_0822	173.607	251.538	99.2139	122.091	43.2315	52.2499	35.5973	128.235	99.8333	95.6304	110.81	89.2394	163.696	120.723	380.083	daunorubicin resistance ABC transporter ATPase subunit	COG1131	V	pfam00005	TIGR01188	Kole_0822	-60.0629	89.3042	107.623	212.573	110.652	79.1965	97.7318	89.824	126.468
Kole_0823	Kole_0823	156.232	194.731	78.511	94.0872	26.6006	24.7327	34.3483	65.8902	82.5019	72.8855	79.2015	70.7221	127.962	96.5674	286.853	PadR family transcriptional regulator	COG1695	K	pfam03551	0	Kole_0823	-50.396	75.9073	91.1135	175.482	86.2991	55.9829	77.6937	63.9065	99.3419
Kole_0824	Kole_0824	55.6576	157.938	52.3301	107.034	4.30749	3.38885	0	5.45892	66.7984	88.216	105.808	103.856	111.592	109.531	422.39	hypothetical protein	0	0	0	0	Kole_0824	9.84343	26.8506	28.598	106.798	79.6821	41.7651	77.5072	40.1183	107.724
Kole_0825	Kole_0825	20.0986	91.4644	10.8269	27.4627	0	5.08327	13.1106	8.18839	20.0395	34.9535	48.9363	40.3885	99.7201	59.0081	348.586	pseudo	0	0	pfam13683	0	Kole_0825	21.3747	34.0405	40.1949	55.7815	19.1448	10.8432	27.4965	19.073	70.0543
Kole_0826	Kole_0826	164.31	270.026	92.3054	147.043	70.9321	89.6437	82.683	68.376	89.5196	120.424	187.52	123.314	174.276	184.313	564.911	degV family protein	COG1307	S	pfam02645	TIGR00762	Kole_0826	-38.883	89.8425	97.8956	217.168	119.674	99.9811	104.972	90.2506	148.795
Kole_0827	Kole_0827	154.93	198.239	45.587	37.3581	24.4847	12.842	11.0405	15.5148	47.462	51.5104	77.964	94.7461	128.961	80.8698	157.769	XRE family transcriptional regulator	COG3655	K	pfam13443	0	Kole_0827	-12.6789	115.101	115.797	176.584	41.4726	30.0679	49.4862	31.382	111.854
Kole_0828	Kole_0828	160.326	172.938	36.5915	51.333	12.1623	23.4864	8.97411	39.2342	73.7283	63.6587	100.037	144.152	179.786	106.124	204.407	hypothetical protein	0	0	pfam11188	0	Kole_0828	51.3501	107.089	118.764	166.632	43.9622	30.8933	68.6935	46.3988	161.969
Kole_0829	Kole_0829	57.8385	107.552	52.3039	69.8865	13.9837	15.7164	8.10704	10.7596	59.2473	76.8061	111.226	84.2891	129.932	112.326	279.794	isoprenoid biosynthesis protein with amidotransferase-like domain	COG3155	Q	pfam01965	0	Kole_0829	28.7031	23.337	36.993	82.6954	61.0952	37.9726	68.0267	38.73	107.111
Kole_0830	Kole_0830	62.8097	105.976	54.9819	98.7554	26.9686	15.5592	21.889	13.671	63.4294	60.4414	103.784	85.8946	124.867	92.0789	289.413	MazG nucleotide pyrophosphohydrolase	COG1694	R	pfam03819	0	Kole_0830	20.3475	30.1269	36.3545	84.3929	76.8687	49.0663	61.9354	39.8577	105.381
Kole_0831	Kole_0831	58.7861	99.914	64.1973	80.3252	24.3246	22.0076	14.8073	15.4134	57.5252	70.9644	71.7006	92.3167	128.714	110.203	391.987	NUDIX hydrolase	0	0	pfam00293	0	Kole_0831	30.375	27.3933	40.9027	79.35	72.2612	47.7137	64.2448	39.6776	110.516
Kole_0832	Kole_0832	64.4088	141.228	53.9303	107.14	35.1101	30.6915	15.8317	51.9113	91.5012	104.766	142.941	113.219	193.527	120.854	389.398	Thioredoxin domain protein	COG3118	O	pfam00085	0	Kole_0832	53.3558	19.7958	56.9097	102.818	80.5353	56.7181	98.1338	66.0026	153.373
Kole_0833	Kole_0833	140.873	176.474	77.073	69.892	22.7786	27.5703	7.11084	14.4338	55.7031	83.9561	83.9292	97.7931	127.487	107.309	399.681	hypothetical protein	0	0	0	0	Kole_0833	-15.9145	78.9	80.489	158.674	73.4825	49.3285	69.8296	40.301	112.64
Kole_0834	Kole_0834	211.448	245.384	124.188	174.712	102.908	117.356	53.6397	72.9851	112.002	140.817	124.071	134.47	230.013	189.35	569.741	hypothetical protein	0	0	0	0	Kole_0834	-26.042	88.6207	92.3679	228.416	149.45	129.791	126.41	94.861	182.242
Kole_0835	Kole_0835	48.9376	107.626	45.1317	65.5667	22.1439	25.6427	10.0972	15.4505	43.8892	60.6654	80.4703	67.5434	128.366	87.8613	326.793	hypothetical protein	COG4591	M	pfam02687 pfam12704	0	Kole_0835	21.0511	33.6493	39.6916	78.2818	55.3492	39.6213	52.2773	32.5256	97.9546
Kole_0836	Kole_0836	53.3119	93.8945	53.0146	81.5867	11.5857	13.3217	3.61672	9.03546	48.7168	80.9269	90.8491	80.7771	152.773	99.9029	393.417	ABC transporter	COG1136	V	pfam00005	0	Kole_0836	38.8357	22.966	45.1181	73.6032	67.3007	39.8772	64.8218	35.574	116.775
Kole_0837	Kole_0837	55.7314	112.224	52.3	70.6659	20.7253	38.0457	20.0258	14.3834	45.34	68.2624	107.879	77.3345	133.278	98.2613	411.562	histidine kinase	COG0642	T	pfam00512 pfam02518	0	Kole_0837	23.395	35.653	42.6435	83.9775	61.4829	45.4342	56.8012	37.0029	105.306
Kole_0838	Kole_0838	57.5374	105.686	77.0762	94.7002	32.7901	57.3268	14.7855	24.8177	44.1399	69.3351	97.3249	61.4089	112.46	86.4454	341.258	two component transcriptional regulator, winged helix family	COG0745	T K	pfam00072 pfam00486	0	Kole_0838	-7.10652	26.5604	27.4947	81.6115	85.8882	65.4733	56.7375	38.2696	86.9343
Kole_0839	Kole_0839	223.794	289.581	188.516	212.345	111.893	174.625	59.2291	51.635	84.8733	104.332	216.347	111.866	181.675	148.099	530.7	hypothetical protein	0	0	0	0	Kole_0839	-110.329	132.238	172.219	256.688	200.43	171.845	94.6026	75.0173	146.771
Kole_0840	Kole_0840	311.025	347.613	240.161	200.438	130.851	172.334	93.883	42.1444	71.7499	83.2459	184.092	90.7027	159.791	132.305	472.097	hypothetical protein	0	0	0	0	Kole_0840	-191.212	199.162	276.093	329.319	220.299	185.946	77.4979	72.7558	125.247
Kole_0841	Kole_0841	406.994	456.75	450.304	474.324	292.433	353.639	206.293	147.662	195.745	196.865	512.088	219.316	267.914	285.97	468.938	peptide chain release factor 1	COG0216	J	pfam00472 pfam03462	TIGR00019	Kole_0841	-240.711	184.464	303.264	431.872	462.314	392.675	196.305	186.641	243.615
Kole_0842	Kole_0842	300.776	325.237	336.619	318.413	162.118	188.543	250.293	72.2067	171.019	178.626	473.011	250.986	277.792	251.389	440.971	twitching motility protein	COG2805	N U	pfam00437	TIGR01420	Kole_0842	-72.6157	136.621	154.72	313.006	327.516	251.423	174.823	168.036	264.389
Kole_0843	Kole_0843	167.671	218.024	187.546	222.035	171.723	224.94	145.698	135.948	162.832	127.696	190.366	164.934	204.09	177.223	390.408	alpha amylase catalytic region	COG0366	G	pfam00128	0	Kole_0843	-24.3331	48.4496	54.2168	192.848	204.79	201.561	145.264	143.043	184.512
Kole_0844	Kole_0844	168.773	196.784	213.523	223.338	191.711	306.283	124.8	179.937	201.917	126.667	174.383	153.666	175.637	156.066	316.663	cation diffusion facilitator family transporter	COG0053	P	pfam01545	TIGR01297	Kole_0844	-44.3227	15.7069	47.0235	182.779	218.431	233.714	164.292	158.33	164.652
Kole_0845	Kole_0845	171.761	179.349	208.68	242.053	132.976	168.896	145.485	134.448	234.495	151.734	202.23	140.895	166.583	190.2	320.712	PAS/PAC sensor protein	COG2206	T	pfam00989 pfam13487	TIGR00229	Kole_0845	-52.4447	-27.8318	59.3721	175.555	225.367	188.151	193.114	166.54	153.739
Kole_0846	Kole_0846	441.996	426.717	885.059	1319.07	732.579	547.445	557.966	394.373	793.036	634.689	586.511	571.239	536.855	584.878	505.365	Rubrerythrin	COG1592	C	pfam02915	0	Kole_0846	-178.531	-284.819	336.148	434.357	1102.06	871.038	713.863	595.016	554.047
Kole_0847	Kole_0847	94.2863	147.595	139.965	136.426	92.5174	118.462	36.4817	28.4813	61.2803	94.9462	91.8538	91.4805	204.808	134.282	370.061	hypothetical protein	COG1866	C	pfam01293	0	Kole_0847	-1.63104	56.4513	56.4748	120.94	138.195	121.843	78.1132	55.2974	148.144
Kole_0848	Kole_0848	162.588	198.468	106.497	137.966	101.97	116.453	129.676	55.681	83.2551	105.133	151.979	117.704	162.401	156.345	336.096	hypothetical protein	COG1322	S	pfam02646	0	Kole_0848	-23.7712	75.8779	79.5143	180.528	122.232	115.722	94.194	93.4362	140.053
Kole_0849	Kole_0849	223.932	259.941	181.436	254.273	174.839	199.193	58.8827	95.1577	116.44	139.884	161.274	164.55	230.331	202.921	424.542	hypothetical protein	COG1578	S	pfam01937	0	Kole_0849	-47.7361	102.197	112.796	241.937	217.854	202.435	128.162	102.591	197.441
Kole_0850	Kole_0850	221.248	269.411	179.148	237.651	204.191	192.975	46.905	114.739	104.554	122.074	159.304	167.431	193.954	194.552	352.063	GCN5-related N-acetyltransferase	COG1670	J	pfam13420	0	Kole_0850	-59.4938	116.018	130.383	245.329	208.4	203.491	113.314	97.068	180.693
Kole_0851	Kole_0851	486.088	532.608	273.021	241.524	374.041	393.238	195.514	460.882	160.835	174.784	287.908	330.727	327.514	285.174	516.211	1-phosphofructokinase	COG1105	G	pfam00294	TIGR03168	Kole_0851	-80.9311	310.513	320.886	509.348	257.272	320.456	167.809	248.003	329.12
Kole_0852	Kole_0852	563.997	547.787	308.206	255.755	241.219	307.708	153.831	148.483	135.601	161.785	279.334	288.49	266.87	236.958	440.255	hypothetical protein	0	0	0	0	Kole_0852	-173.841	345.384	386.666	555.892	281.981	278.222	148.693	149.925	277.68
Kole_0853	Kole_0853	573.209	514.558	259.473	266.905	195.174	187.205	253.17	115.767	162.044	150.49	225.846	212.885	266.248	255.981	433.197	hypothetical protein	COG1385	S	pfam04452	TIGR00046	Kole_0853	-203.316	308.877	369.787	543.884	263.189	227.189	156.267	170.368	239.567
Kole_0854	Kole_0854	592.051	567.195	330.769	349.614	327.41	320.354	604.137	284.84	262.353	284.798	321.458	301.061	381.048	435.933	463.887	seryl-tRNA synthetase	COG0172	J	pfam00587 pfam02403	TIGR00414	Kole_0854	-155.596	241.097	286.946	579.623	340.191	332.037	273.575	359.032	341.055
Kole_0855	Kole_0855	253.801	248.298	161.578	178.853	182.653	194.031	225.761	175.077	141.984	157.638	225.851	216.923	242.241	296.862	349.334	OstA family protein	0	0	pfam03968	0	Kole_0855	13.5954	102.997	103.89	251.049	170.216	179.279	149.811	175.115	229.582
Kole_0856	Kole_0856	229.377	328.392	146.234	212.459	64.4445	91.895	76.2799	42.5371	116.594	122.953	200.074	130.682	173.909	201.472	308.609	MarR family transcriptional regulator	COG1846	K	pfam12802	0	Kole_0856	-101.235	118.919	156.174	278.884	179.346	128.758	119.773	89.591	152.296
Kole_0857	rnhB	333.729	345.129	275.801	242.531	155.976	141.975	110.405	106.88	139.925	126.498	124.742	102.844	189.443	253.002	335.299	rnhB - RNase HII, degrades DNA-RNA hybrids	COG0164	L	pfam01351	0	rnhB	-193.714	152.968	246.828	339.429	259.166	204.071	133.212	120.927	146.144
Kole_0858	Kole_0858	282.595	266.978	249.735	225.686	185.842	173.425	111.007	120.819	134.429	119.685	87.6109	92.6759	152.989	205.437	340.16	MazG family protein	COG3956	R	pfam03819	TIGR00444	Kole_0858	-162.612	104.629	193.365	274.786	237.71	208.672	127.057	121.485	122.833
Kole_0859	Kole_0859	511.225	475.37	390.838	356.78	248.239	315.791	678.514	424.179	456.456	440.649	396.585	1158.23	787.561	666.902	446.558	hypothetical protein	0	0	pfam13624	0	Kole_0859	649.012	263.909	700.617	493.298	373.809	327.912	448.552	499.949	972.896
Kole_0860	Kole_0860	599.501	465.701	428.831	387.046	204.732	196.155	518.255	285.148	517.884	444.899	400.826	1000.1	582.12	665.719	383.295	hypothetical protein	COG2151	R	pfam01883	0	Kole_0860	420.631	182.537	458.531	532.601	407.938	304.191	481.391	441.546	791.109
Kole_0861	Kole_0861	157.336	164.798	138.034	151.444	81.0965	84.4937	133.422	87.0342	122.078	126.475	215.056	171.259	206.991	178.19	419.325	modification methylase, HemK family	COG2890	J	pfam05175	TIGR03534 TIGR00536	Kole_0861	33.3851	51.7897	61.6177	161.067	144.739	113.767	124.277	117.252	189.125
Kole_0862	Kole_0862	241.035	295.565	247.027	281.759	172.851	227.731	120.827	109.004	164.484	157.55	314.547	199.035	282.635	276.353	551.706	NAD-dependent deacetylase	COG0846	K	pfam02146	0	Kole_0862	-45.9527	105.895	115.436	268.3	264.393	232.342	161.017	137.967	240.835
Kole_0863	Kole_0863	247.116	238.202	272.157	306.776	170.026	210.556	221.483	120.373	205.075	201.154	380.695	267.578	285.782	307.85	402.079	hypothetical protein	0	0	0	0	Kole_0863	11.6447	57.3097	58.4808	242.659	289.466	239.878	203.114	187.021	276.68
Kole_0864	Kole_0864	140.275	186.952	122.265	166.116	142.462	119.023	217.444	185.337	204.305	245.04	292.908	241.487	288.042	217.859	399.46	tryptophanyl-tRNA synthetase	COG0180	J	pfam00579	TIGR00233	Kole_0864	116.495	-33.0174	121.084	163.613	144.19	137.467	224.673	213.032	264.764
Kole_0865	Kole_0865	202.177	283.318	150.358	221.238	96.6668	88.7262	76.2799	110.029	189.118	223.772	272.994	221.001	278.254	221.507	434.758	chromosome segregation and condensation protein ScpA	COG1354	S	pfam02616	0	Kole_0865	26.9187	34.857	44.0412	242.748	185.798	139.247	206.445	149.8	249.627
Kole_0866	Kole_0866	125.365	141.149	106.798	139.795	111.409	97.1251	65.1712	107.483	99.6139	128.761	171.759	133.545	178.141	161.758	339.359	chromosome segregation and condensation protein, ScpB	COG1386	K	pfam04079	TIGR00281	Kole_0866	23.9075	26.488	35.6817	133.257	123.296	113.782	114.187	100.257	155.843
Kole_0867	Kole_0867	138.333	227.329	100.911	147.671	86.3171	83.7013	36.6588	73.139	110.898	134.19	213.671	172.085	279.936	194.47	555.956	pseudouridine synthase	COG1187	J	pfam00849	TIGR00093	Kole_0867	57.2225	78.9517	97.5079	182.831	124.291	104.65	122.544	88.7216	226.011
Kole_0868	Kole_0868	64.5466	116.052	45.6552	57.6183	11.9805	40.7422	32.9358	53.875	60.9801	71.6804	97.9369	106.294	158.487	108.652	375.028	ABC transporter	COG0488	R	pfam00005	0	Kole_0868	55.4682	41.9201	69.5271	90.2993	51.6368	38.999	66.3302	54.8678	132.39
Kole_0869	Kole_0869	118.292	233.14	84.672	138.668	69.5825	68.8197	40.3403	46.1909	98.913	104.22	166.851	146.464	206.015	163.526	486.791	ABC transporter	COG3839	G	pfam00005	0	Kole_0869	18.6503	77.2158	79.4362	175.716	111.67	90.4355	101.567	72.4162	176.24
Kole_0870	Kole_0870	57.0847	79.3537	43.3077	59.8004	11.9284	43.7944	32.2723	17.6365	57.0356	52.2382	84.6466	86.9907	129.307	115.346	359.154	pseudo	0	0	pfam11146	0	Kole_0870	45.5414	30.3637	54.7355	68.2192	51.554	39.7077	54.6369	39.7956	108.149
Kole_0871	Kole_0871	134.178	175.689	168.637	206.557	159.769	135.965	63.5666	53.9276	82.3847	103.7	100.678	105.605	157.423	137.814	330.866	diaminopimelate decarboxylase	COG0019	E	pfam00278 pfam02784	TIGR01048	Kole_0871	-53.3869	55.3993	76.9367	154.934	187.597	167.732	93.0426	75.8948	131.514
Kole_0872	Kole_0872	59.9914	103.015	54.5608	89.4242	49.3835	63.1874	55.0577	31.636	47.9686	69.6187	71.9829	83.5938	128.623	89.7922	299.451	D-alanyl-D-alanine carboxypeptidase/D-alanyl-D-alanine-endopeptidase	COG2027	M	pfam02113	TIGR00666	Kole_0872	23.9499	31.3048	39.4156	81.5032	71.9925	64.139	58.7937	51.0702	106.108
Kole_0873	Kole_0873	103.541	162.108	67.1269	166.587	42.8288	43.5709	44.9507	39.7722	74.7188	98.7258	103.39	116.055	178.682	130.115	479.877	binding-protein-dependent transport systems inner membrane component	COG0395	G	pfam00528	0	Kole_0873	15.9446	48.2531	50.8192	132.825	116.857	80.0283	86.7223	64.5419	147.369
Kole_0874	Kole_0874	63.1789	88.1819	50.6232	100.487	61.469	57.1525	82.2071	35.8519	59.0354	71.5265	75.7816	94.188	117.816	74.7999	199.595	binding-protein-dependent transport systems inner membrane component	COG1175	G	pfam00528	0	Kole_0874	31.1561	19.7763	36.9027	75.6804	75.5552	67.433	65.2809	62.1552	106.002
Kole_0875	Kole_0875	159.482	216.918	202.812	397.962	332.746	236.603	435.002	169.642	237.914	352.946	289.504	460.676	506.266	317.485	434.052	extracellular solute-binding protein family 1	COG1653	G	pfam01547	0	Kole_0875	272.128	-16.515	272.629	188.2	300.387	292.531	295.43	298.876	483.471
Kole_0876	Kole_0876	60.6026	115.01	47.8104	77.1846	42.2118	29.212	44.4125	28.4813	64.0962	72.6444	88.3269	106.976	165.671	100.646	360.599	glycoside hydrolase family 3 domain protein	COG1472	G	pfam00933	0	Kole_0876	55.5622	38.3	67.4836	87.8063	62.4975	49.1047	68.3703	52.4086	136.323
Kole_0877	Kole_0877	48.6755	79.7109	47.1495	61.6036	50.0225	47.8812	47.3674	30.1121	48.8059	50.2557	73.3831	86.733	131.888	82.1113	164.092	GntR family transcriptional regulator	COG2188	K	pfam00392 pfam07702	0	Kole_0877	46.4586	33.5241	57.2911	64.1932	54.3766	51.6642	49.5308	44.1353	109.31
Kole_0878	murQ_2	200.187	214.804	174.091	175.493	80.7868	88.8731	125.028	75.485	141.736	115.079	240.766	172.712	219.252	189.047	314.499	murQ - N-acetylmuramic acid 6-phosphate etherase; GlcNAc 6-phosphate and D-lactate are primary products	COG2103	R	pfam13580	TIGR00274	murQ_2	-5.97976	84.9755	85.1857	207.495	174.792	129.811	128.408	114.332	195.982
Kole_0879	Kole_0879	72.3418	134.812	73.2698	91.087	53.0953	59.4636	63.3745	34.0399	65.1436	92.2037	119.937	119.649	194.534	114.318	405.719	beta-lactamase	COG1680	V	pfam00144	0	Kole_0879	55.0996	46.2429	71.9331	103.577	82.1784	69.2289	78.6736	63.6904	157.092
Kole_0880	anmK	118.844	198.444	103.562	117.566	48.8806	63.6514	75.2435	35.9577	85.168	118.538	149.512	155.283	240.319	127.574	396.127	anmK - anhydro-N-acetylmuramic acid kinase, murein recycling	COG2377	O	pfam03702	0	anmK	49.4063	75.7307	90.4219	158.644	110.564	83.415	101.853	78.7268	197.801
Kole_0881	Kole_0881	320.47	348.044	204.58	226.007	119.581	151.133	90.7959	109.504	145.66	158.297	251.097	154.32	203.268	190.373	388.564	hypothetical protein	0	0	0	0	Kole_0881	-122.419	136.718	183.517	334.257	215.294	175.325	151.979	126.064	178.794
Kole_0882	Kole_0882	269.459	264.953	237.511	241.916	210.01	275.712	208.45	209.705	190.817	213.301	272.839	209.89	229.365	198.164	335.01	D-isomer specific 2-hydroxyacid dehydrogenase NAD-binding	COG1052	R C H	pfam00389 pfam02826	TIGR01327	Kole_0882	-42.3677	51.9281	67.019	267.206	239.714	241.287	202.059	205.568	219.628
Kole_0883	Kole_0883	82.0309	121.133	60.0425	58.8931	33.895	45.7138	35.371	47.251	64.2016	69.0417	93.5672	61.4003	96.3505	84.8013	223.624	Citrate transporter	COG1055	P	pfam03600	0	Kole_0883	-11.9992	28.47	30.8953	101.582	59.4678	49.6361	66.6216	53.9663	78.8754
Kole_0884	Kole_0884	133.049	209.066	135.425	108.501	57.9967	79.3886	556.22	766.474	695.913	254.655	549.83	799.962	781.562	435.634	495.888	ATPase AAA-2 domain protein	COG0542	O	pfam00004 pfam02861 pfam07724 pfam10431	0	Kole_0884	714.861	-59.741	717.353	171.058	121.963	95.3278	475.284	568.316	790.762
Kole_0885	Kole_0885	492.768	474.729	554.109	208.621	195.805	388.887	2050.46	2701.84	2785.89	801.583	1482.16	2059.09	1679.3	2477.47	1306.6	heat shock protein Hsp20	COG0071	O	pfam00011	0	Kole_0885	1657.75	-772.467	1828.89	483.749	381.365	336.856	1793.74	2084.95	1869.19
Kole_0886	dnaK	533.115	549.076	613.254	289.653	169.874	251.318	1513.36	1704.69	1951.48	821.559	1355.59	1345.01	1205.5	1856.81	996.438	dnaK - Chaperone protein (Hsp70)	COG0443	O	pfam00012	TIGR02350	dnaK	881.304	-568.886	1048.97	541.095	451.453	331.025	1386.52	1497.77	1275.26
Kole_0887	Kole_0887	146.25	165.83	190.326	298.272	231.244	250.418	195.049	281.566	272.819	197.281	519.017	459.559	330.401	312.761	356.653	hypothetical protein	COG1392	P	pfam01865	TIGR00153	Kole_0887	245.043	10.2095	245.256	156.04	244.299	242.565	235.05	236.679	394.98
Kole_0888	Kole_0888	147.809	207.801	167.029	252.041	238.412	184.353	192.677	224.503	242.651	242.048	422.815	377.245	288.432	242.626	527.884	phosphate transporter	COG0306	P	pfam01384	0	Kole_0888	171.524	-12.6985	171.993	177.805	209.535	210.459	242.35	225.47	332.838
Kole_0889	Kole_0889	126.573	159.117	116.227	150.608	137.84	216.423	88.4499	79.8776	102.995	99.0136	252.493	121.774	135.071	175.314	346.37	hypothetical protein	0	0	0	0	Kole_0889	-14.3007	38.3487	40.9283	142.845	133.418	155.275	101.004	92.5841	128.422
Kole_0890	Kole_0890	475.581	475.722	336.535	343.246	276.402	568.815	318.979	265.233	292.289	262.349	527.991	280.24	318.483	365.642	559.214	DNA polymerase III, alpha subunit	COG2176	L	pfam00929 pfam02811 pfam07733 pfam14579	TIGR01405 TIGR00573	Kole_0890	-134.558	149.663	201.259	475.652	339.89	381.249	277.319	284.712	299.362
Kole_0891	ruvC	520.496	535.46	407.963	407.203	534.638	916.313	322.723	408.547	299.288	242.045	658.14	257.285	236.698	432.466	641.554	ruvC - Holliday junction nuclease; resolution of structures; repair; component of resolvasome; not SOS regulated	COG0817	L	pfam02075	TIGR00228	ruvC	-252.715	174.773	307.263	527.978	407.583	566.529	270.667	318.151	246.992
Kole_0892	Kole_0892	470.195	494.399	438.274	408.307	391.189	338.993	389.333	488.945	423.235	377.418	462.848	321.262	341.442	340.035	463.049	ribonuclease III	COG0571	K	pfam00035 pfam14622	TIGR02191	Kole_0892	-144.894	32.1273	148.413	482.297	423.29	394.191	400.326	419.733	331.352
Kole_0893	Kole_0893	1007.23	989.246	1042.79	1001.34	1128.22	808.457	1306.85	1443.63	1238.98	1108.95	924.047	774.442	783.762	874.133	624.27	transketolase	COG0021	G	pfam00456 pfam02779 pfam02780	0	Kole_0893	-252.536	-283.517	379.679	998.239	1022.07	995.203	1173.96	1274.6	779.102
Kole_0894	Kole_0894	679.679	664.976	363.61	365.678	418.376	476.531	337.884	419.421	309.873	215.284	346.256	271.374	414.178	425.66	485.519	PSP1 domain protein	COG1774	S	pfam04468	0	Kole_0894	-234.918	325.411	401.346	672.327	364.644	406.049	262.579	320.616	342.776
Kole_0895	Kole_0895	292.238	268.082	168.195	148.171	81.7421	115.379	90.2498	107.782	157.753	108.925	184.303	146.526	224.95	212.677	395.456	DNA polymerase III gamma/tau subunits-like protein	COG2812	L	pfam13177	0	Kole_0895	-56.0939	128.671	140.366	280.16	158.183	128.372	133.339	116.177	185.738
Kole_0896	Kole_0896	379.073	533.63	505.646	538.977	515.502	696.821	323.159	310.716	328.215	363.84	595.958	356.791	454.323	534.357	831.769	Nucleoside-diphosphate kinase	COG0105	F	pfam00334	0	Kole_0896	-117.816	96.2804	152.153	456.352	522.311	564.236	346.028	331.483	405.557
Kole_0897	Kole_0897	489.712	515.373	450.444	544.921	458.124	568.914	208.705	219.798	227.454	229.34	401.319	220.014	244.708	354.272	515.141	methyltransferase small	COG1092	R	pfam10672	0	Kole_0897	-303.836	188.736	357.684	502.542	497.683	505.601	228.397	221.324	232.361
Kole_0898	Kole_0898	710.218	665.341	478.309	505.251	523.791	815.734	257.939	225.636	211.974	202.693	426.995	229.766	232.997	357.083	448.666	hypothetical protein	0	0	0	0	Kole_0898	-411.014	349.283	539.38	687.78	491.78	580.771	207.334	224.56	231.381
Kole_0899	Kole_0899	668.089	659.711	483.198	505.832	385.4	468.041	212.567	167.349	207.342	233.929	420.298	219.837	278.381	327.99	509.267	glucose-1-phosphate adenylyltransferase, GlgD subunit	COG0448	G	pfam00483	TIGR02092	Kole_0899	-389.192	322.116	505.202	663.9	494.515	460.618	220.636	205.297	249.109
Kole_0900	glgC	401.155	474.155	308.874	354.902	365.73	487.611	205.812	156.97	159.371	177.688	317.025	166.344	209.923	268.779	440.129	glgC - glucose-1-phosphate adenylyltransferase; ADP-glucose pyrophosphorylase	COG0448	G	pfam00132 pfam00483	TIGR02091	glgC	-236.698	192.808	305.288	437.655	331.888	379.279	168.53	174.96	188.134
Kole_0901	Kole_0901	187.197	197.112	151.382	190.012	294.306	424.98	128.508	155.801	83.0467	60.4601	187.595	100.633	110.886	131.421	159.742	hypothetical protein	0	0	0	0	Kole_0901	-87.6198	97.8591	131.353	192.155	170.697	265.17	71.7534	106.954	105.76
Kole_0902	ushA	3137.06	3220.19	3661.87	5089.74	3459.66	3215.43	3296.87	2391.67	4351.9	5776.93	3515.23	3322.65	3397.29	4068.07	968.973	ushA - UDP-glucose hydrolase and 5'-nucleotidase; bifuncitonal periplasmic enzyme	COG0737	F	pfam00149 pfam02872	0	ushA	-296.554	-2231.88	2251.5	3178.62	4375.8	3856.67	5064.42	3954.34	3359.97
Kole_0903	Kole_0903	471.4	468.498	557.402	610.397	429.928	426.396	325.357	491.377	613.818	600.743	698.094	544.899	685.346	479.055	589.594	electron transport complex, RnfABCDGE type, C subunit	COG4656	C	pfam01512 pfam10531 pfam13183 pfam13375	TIGR01945	Kole_0903	86.3217	-98.7827	131.185	469.949	583.899	506.031	607.281	507.824	615.122
Kole_0904	Kole_0904	264.383	286.665	381.77	356.948	596.574	439.817	296.617	618.354	393.898	506.333	422.963	341.336	413.399	369.54	636.898	electron transport complex, RnfABCDGE type, D subunit	COG4658	C	pfam03116	TIGR01946	Kole_0904	54.2884	-159.441	168.43	275.524	369.359	443.777	450.115	453.8	377.367
Kole_0905	Kole_0905	299.284	315.926	399.215	471.812	319.924	254.373	231.351	427.548	468.743	471.143	447.268	321.399	430.538	374.818	434.222	electron transport complex, RnfABCDGE type, G subunit	COG4659	C	pfam04205	TIGR01947	Kole_0905	-0.391538	-161.788	161.788	307.605	435.513	361.331	469.943	399.696	375.968
Kole_0906	Kole_0906	260.687	268.049	388.103	364.002	262.426	290.92	221.872	376.036	458.211	482.051	456.196	322.665	356.143	353.515	334.349	electron transport complex RsxE subunit	COG4660	C	pfam02508	TIGR01948	Kole_0906	22.9672	-201.112	202.419	264.368	376.053	326.363	470.131	384.543	339.404
Kole_0907	Kole_0907	238.872	228.275	325.901	350.293	304.918	247.283	326.308	405.615	486.616	457.573	478.809	294.201	316.572	384.085	433.814	electron transport complex, RnfABCDGE type, A subunit	COG4657	C	pfam02508	TIGR01943	Kole_0907	30.1589	-240.296	242.182	233.573	338.097	307.099	472.095	419.028	305.386
Kole_0908	Kole_0908	275.852	316.137	392.956	446.573	382.192	318.992	261.531	467.908	523.63	477.979	611.947	310.12	414.915	472.827	615.959	Fe-S cluster domain protein	COG2878	C	pfam04060	TIGR01944	Kole_0908	-1.2324	-207.464	207.468	295.994	419.764	385.178	500.805	432.762	362.517
Kole_0909	Kole_0909	151.561	183.548	133.131	114.813	130.182	138.136	128.748	120.963	103.485	102.721	140.63	93.0493	144.417	110.095	282.411	1-deoxy-D-xylulose 5-phosphate reductoisomerase	COG0743	I	pfam02670 pfam08436 pfam13288	TIGR00243	Kole_0909	-44.1446	52.2144	68.3746	167.554	123.972	129.066	103.103	113.979	118.733
Kole_0910	Kole_0910	193.779	224.419	160.367	163.312	127.331	120.791	179.447	128.16	133.491	148.713	218.74	219.732	249.145	175.812	349.388	peptidase M50	COG0750	M	pfam02163 pfam13180	TIGR00054	Kole_0910	44.5196	85.8655	96.7206	209.099	161.839	142.95	141.102	147.453	234.439
Kole_0911	ispG	313.047	390.469	212.307	261.855	197.847	199.124	166.369	128.755	172.524	161.624	359.018	282.786	371.699	238.107	586.575	ispG - 1-hydroxy-2-methyl-2-(E)-butenyl 4-diphosphate synthase; alternative nonmevalonate (DXP) pathway for terpenoid biosynthesis [4Fe-4S] protein	COG0821	I	pfam04551	TIGR00612	ispG	12.116	193	193.38	351.758	237.081	217.783	167.074	157.318	327.243
Kole_0912	Kole_0912	242.175	286.999	207.449	227.839	208.036	281.651	274.513	167.407	153.142	144.746	382.216	346.472	347.174	212.092	472.575	L-lactate dehydrogenase	COG0039	C	pfam00056 pfam02866	TIGR01771	Kole_0912	110.264	164.378	197.935	264.587	217.644	231.244	148.944	184.952	346.823
Kole_0913	Kole_0913	142.494	176.422	111.225	121.643	94.4528	124.151	121.538	127	158.753	168.244	337.879	257.664	258.725	183.164	379.743	PEGA domain protein	0	0	pfam08308 pfam14326	0	Kole_0913	130.196	35.4223	134.929	159.458	116.434	112.868	163.499	143.884	258.194
Kole_0914	Kole_0914	109.904	158.435	89.2312	123.859	73.5453	72.5987	39.4198	54.516	102.753	111.261	215.025	134.448	197.337	154.063	431.627	hypothetical protein	0	0	pfam00892	0	Kole_0914	38.0934	39.5514	54.9128	134.169	106.545	89.8085	107.007	76.9875	165.892
Kole_0915	Kole_0915	151.095	212.242	177.132	232.034	153.673	128.959	120.948	114.49	141.179	153.67	352.694	227.049	253.6	193.129	379.386	two component transcriptional regulator, winged helix family	COG0745	K T	pfam00072 pfam00486	0	Kole_0915	46.9251	58.173	74.74	181.668	204.583	172.95	147.424	132.572	240.324
Kole_0916	Kole_0916	106.645	159.864	121.896	178.824	132.004	135.864	111.365	90.2409	101.252	120.663	255.683	167.945	203.939	155.046	368.169	histidine kinase	COG0642	T	pfam00512 pfam00672 pfam02518	0	Kole_0916	43.0137	41.4963	59.7672	133.255	150.36	142.147	110.958	105.88	185.942
Kole_0917	Kole_0917	106.962	172.625	89.0348	126.892	66.4172	69.2916	94.9237	56.907	88.8904	111.026	142.93	117.33	165.06	123.278	414.195	RNA binding S1 domain protein	COG2183	K	pfam00575 pfam09371 pfam12836	TIGR00426	Kole_0917	7.82023	40.1012	40.8566	139.794	107.964	87.909	99.958	87.9367	141.195
Kole_0918	Kole_0918	82.1972	106.191	60.8208	80.5272	49.9075	42.3234	47.3461	38.1954	60.8096	85.6541	113.304	101.867	158.981	108.637	382.482	Pyruvate kinase	COG0469	G	pfam00224	0	Kole_0918	42.7411	35.2035	55.3723	94.1939	70.674	58.3947	73.2318	58.0013	130.424
Kole_0919	Kole_0919	171.325	206.438	134.735	160.655	93.1694	94.3857	106.18	72.3813	163.78	137.841	154.14	199.45	242.705	206.607	368.057	hypothetical protein	COG1478	S	pfam01996	0	Kole_0919	48.7529	54.851	73.3858	188.881	147.695	120.736	150.811	120.046	221.077
Kole_0920	Kole_0920	568.944	542.455	286.312	351.147	356.086	661.955	163.154	500.401	355.145	171.993	283.331	188.48	243.76	301.34	561.169	Heavy metal transport/detoxification protein	0	0	pfam00403	0	Kole_0920	-261.695	189.252	322.956	555.7	318.729	413.875	263.569	297.673	216.12
Kole_0921	Kole_0921	1233.85	1221.11	555.733	631.542	573.098	722.712	337.884	661.226	808.575	644.512	999.852	1494.41	1368.36	1097.32	951.529	hypothetical protein	COG2165	N U	0	TIGR02532	Kole_0921	570.165	656.124	869.245	1227.48	593.638	620.772	726.543	613.049	1431.39
Kole_0922	Kole_0922	800.998	709.209	313.795	261.903	167.377	153.989	177.405	60.8904	81.8376	96.329	105.123	74.7325	130.247	142.175	431.448	DEAD/DEAH box helicase domain protein	COG0513	J L K	pfam00270 pfam00271 pfam03880	0	Kole_0922	-499.806	479.042	692.306	755.104	287.849	224.266	89.0833	104.116	102.49
Kole_0923	Kole_0923	147.444	197.923	103.426	134.756	123.104	132.165	113.165	69.3858	90.1779	80.4194	143.398	118.129	110.217	147.125	305.976	diguanylate cyclase with PAS/PAC sensor	COG2199	T	pfam00990 pfam13426	TIGR00254 TIGR00229	Kole_0923	-39.2228	71.5724	81.6152	172.683	119.091	123.363	85.2986	88.2871	114.173
Kole_0924	Kole_0924	205.274	288.153	87.8117	165.827	93.0989	155.475	64.9011	143.681	191.981	163.098	631.342	406.499	378.732	304.789	741.548	NAD/NADP octopine/nopaline dehydrogenase	COG0240	C	pfam01210 pfam02317	0	Kole_0924	226.096	134.841	263.252	246.713	126.819	125.553	177.539	140.915	392.616
Kole_0925	Kole_0925	131.385	249.222	78.3663	128.763	52.6366	103.379	27.6619	65.0272	133.45	145.155	524.003	292.336	320.816	201.263	630.599	hypothetical protein	0	0	0	0	Kole_0925	163.624	100.449	191.997	190.304	103.565	90.786	139.302	92.8235	306.576
Kole_0926	Kole_0926	83.2751	108.181	40.3488	68.0203	23.116	53.0429	28.6642	49.232	94.8454	86.5929	313.876	184.633	153.606	114.754	432.631	D-alanine--D-alanine ligase	COG1181	M	pfam07478	TIGR01205	Kole_0926	107.758	35.1653	113.35	95.7283	54.1845	46.132	90.7192	64.8336	169.12
Kole_0927	Kole_0927	110.562	183.163	35.3993	71.7153	15.2822	32.533	7.29634	15.3799	53.6711	67.736	155.308	91.9153	145.183	95.2984	512.793	hypothetical protein	0	0	0	0	Kole_0927	4.6541	79.9481	80.0835	146.863	53.5573	38.7324	60.7035	36.0208	118.549
Kole_0928	Kole_0928	108.338	132.071	83.6792	63.2465	37.8475	48.5237	22.7547	31.5322	57.8769	67.9774	97.2718	83.5544	144.872	101.661	411.382	Lysophospholipase	COG1752	R	pfam01734	0	Kole_0928	4.00056	61.8783	62.0075	120.204	73.4629	58.3242	62.9271	45.0353	114.213
Kole_0929	Kole_0929	134.159	163.239	120.83	90.9358	37.5257	81.6218	20.9023	24.7109	57.3373	76.7662	89.1651	80.4896	130.189	108.307	299.211	GTP-binding protein HSR1-related	COG1161	R	pfam01926	TIGR03596	Kole_0929	-39.2884	74.0262	83.8061	148.699	105.883	82.7283	67.0518	44.9292	105.339
Kole_0930	Kole_0930	77.0822	139.811	78.8297	114.946	24.7802	35.9447	12.5705	10.3045	39.3285	49.971	88.1339	59.1242	101.161	85.975	304.014	beta-lactamase domain protein	COG1237	R	pfam00753	0	Kole_0930	-35.5329	55.6429	66.0206	108.446	96.8879	63.6251	44.6497	28.0436	80.1424
Kole_0931	Kole_0931	68.2733	114.435	77.5207	84.8386	30.497	43.1062	20.977	26.2028	40.8806	42.5434	69.1986	52.1589	87.1839	70.9023	264.516	major facilitator superfamily MFS 1	COG2211	G	pfam07690	0	Kole_0931	-28.183	45.2632	53.3201	91.3544	81.1796	58.9906	41.712	32.651	69.6714
Kole_0932	Kole_0932	87.2531	141.618	112.075	109.8	54.5093	51.2641	40.6826	37.7162	63.1549	89.8199	90.8027	85.6027	153.681	102.547	387.57	ADP-ribosylation/Crystallin J1	COG1397	O	pfam03747	0	Kole_0932	-7.85225	42.3245	43.0467	114.435	110.937	81.912	76.4874	57.8434	119.642
Kole_0933	Kole_0933	95.0226	183.77	100.847	106.475	41.5862	31.3349	35.6549	17.0727	61.992	85.7783	122.294	108.531	166.913	112.438	378.992	Malate dehydrogenase	COG2055	C	pfam02615	0	Kole_0933	0.390811	69.6921	69.6931	139.396	103.661	70.0608	73.8851	50.1245	137.722
Kole_0934	Kole_0934	70.0748	110.255	79.5071	97.394	86.7259	143.877	43.3567	54.1578	54.0884	61.6809	85.933	131.32	148.26	89.8046	286.922	diacylglycerol kinase catalytic region	0	0	pfam01513	0	Kole_0934	50.5546	55.2934	74.9208	90.1649	88.4505	101.876	57.8847	53.321	139.79
Kole_0935	Kole_0935	158.087	259.945	123.12	163.691	208.344	411.959	57.8675	112.441	88.1432	113.872	121.294	293.928	231.862	160.015	371.978	Xylose isomerase domain protein TIM barrel	COG1082	G	pfam01261	0	Kole_0935	96.1635	140.519	170.274	209.016	143.406	226.779	101.007	93.0809	262.895
Kole_0936	Kole_0936	195.239	267.759	145.979	214.343	112.961	173.377	75.7218	63.5898	106.552	156.475	163.925	401.915	351.626	177.357	532.967	extracellular solute-binding protein family 1	COG1653	G	pfam13416	0	Kole_0936	191.906	167.51	254.73	231.499	180.161	161.665	131.513	100.584	376.771
Kole_0937	Kole_0937	88.7985	153.61	65.9926	78.7434	43.9269	47.0715	21.5148	18.7163	54.9068	74.0407	89.2975	101.109	140.683	93.0365	343.649	binding-protein-dependent transport systems inner membrane component	COG0395	G	pfam00528	0	Kole_0937	14.0929	60.556	62.1743	121.204	72.368	58.9336	64.4738	42.2947	120.896
Kole_0938	Kole_0938	69.5302	114.118	53.2567	62.5761	27.242	33.5221	11.3389	21.2455	48.7448	56.9513	76.3535	81.089	124.361	86.3076	295.096	binding-protein-dependent transport systems inner membrane component	COG1175	G	pfam00528	0	Kole_0938	19.697	46.2789	50.2962	91.824	57.9164	44.1492	52.848	34.5701	102.725
Kole_0939	Kole_0939	140.924	260.262	93.4396	115.945	31.9537	53.2357	22.884	30.967	85.502	116.935	155.442	155.819	231.04	140.47	545.02	Alcohol dehydrogenase GroES domain protein	COG1064	R	pfam08240	0	Kole_0939	21.5486	103.086	105.314	200.593	104.692	73.6435	101.219	64.0721	193.43
Kole_0940	Kole_0940	141.308	223.413	65.7735	110.273	20.0298	25.9247	18.3549	19.6521	74.1462	84.6374	122.473	122.031	182.702	119.173	415.578	DeoR family transcriptional regulator	COG2390	K	pfam04198 pfam04545	0	Kole_0940	1.55537	97.6514	97.6638	182.361	88.0234	55.5003	79.3918	49.1977	152.366
Kole_0941	Kole_0941	124.689	221.572	79.9255	126.407	38.6623	54.8828	23.8762	36.7479	87.6525	146.472	146.583	183.883	284.451	175.491	675.293	Fructose-bisphosphate aldolase	COG1830	G	pfam01791	0	Kole_0941	83.7759	79.9863	115.828	173.131	103.166	74.9695	117.062	73.6871	234.167
Kole_0942	Kole_0942	0	0	0	0	0	0	0	0	0	0	0	0	0	0	2.27092	hypothetical protein	0	0	0	0	Kole_0942	0	0	0	0	0	0	0	0	0
Kole_0943	Kole_0943	37.1051	92.9638	34.4493	44.1707	11.1603	9.24232	11.9187	9.30498	37.5741	61.963	72.6229	64.2545	119.794	72.5769	329.489	hypothetical protein	0	0	0	0	Kole_0943	31.2758	25.0757	40.087	65.0344	39.31	24.7557	49.7686	30.1902	92.0241
Kole_0944	Kole_0944	245.204	290.126	389.895	342.929	280.301	178.315	222.613	207.407	261.974	234.79	177.19	172.791	235.242	219.774	545.55	Sua5/YciO/YrdC/YwlC family protein	COG0009	J	pfam01300 pfam03481	TIGR00057	Kole_0944	-138.99	-1.40352	138.997	267.665	366.412	297.86	248.382	231.696	204.016
Kole_0945	Kole_0945	280.686	329.178	470.345	398.935	447.627	293.516	396.707	301.021	262.559	301.368	193.19	194.681	257.199	252.876	488.664	CoA-substrate-specific enzyme activase	COG1924	I	pfam01869 pfam06050	TIGR00241	Kole_0945	-174.122	-4.98415	174.194	304.932	434.64	402.606	281.963	315.414	225.94
Kole_0946	Kole_0946	230.482	237.273	421.707	329.129	328.644	234.486	270.348	272.972	253.101	281.44	165.455	183.972	222.22	228.157	354.848	2-hydroxyglutaryl-CoA dehydratase D-component	COG1775	E	pfam06050	0	Kole_0946	-120.178	-45.3768	128.459	233.878	375.418	328.491	267.27	269.465	203.096
Kole_0947	Kole_0947	63.3014	114.44	71.8208	75.998	17.337	30.8154	2.60584	18.7163	45.0578	47.1423	67.8224	61.0666	100.87	75.8892	296.771	metallophosphoesterase	COG1408	R	pfam12850	0	Kole_0947	-11.4904	43.3469	44.844	88.8706	73.9094	48.9928	46.1	28.3806	80.9685
Kole_0948	Kole_0948	63.8771	123.901	67.9766	56.4763	5.23442	10.2952	0	23.2177	80.1581	59.6675	55.7167	98.1595	129.835	284.012	202.37	glutaredoxin-like protein, YruB-family	COG0695	O	pfam00462	TIGR02196	Kole_0948	28.446	36.017	45.8955	93.8891	62.2265	34.9956	69.9128	40.7608	113.997
Kole_0949	Kole_0949	295.299	351.564	220.721	218.596	114.652	202.191	28.7535	61.6297	92.8935	130.916	287.429	142.357	201.304	197.927	570.715	galactose-1-phosphate uridylyltransferase	COG1085	C	pfam01087 pfam02744	TIGR00209	Kole_0949	-132.067	171.622	216.554	323.432	219.658	189.04	111.905	78.5482	171.831
Kole_0950	Kole_0950	199.507	238.081	150.871	177.084	128.101	225.432	61.5629	78.3237	97.8016	118.755	261.3	132.956	158.561	172.849	443.322	galactokinase	COG0153	G	pfam00288 pfam08544 pfam10509	TIGR00131	Kole_0950	-59.9262	90.2036	108.295	218.794	163.977	170.372	108.278	89.1108	145.759
Kole_0951	Kole_0951	168.825	265.93	176.167	264.291	226.618	444.801	158.809	89.1933	134.05	250.063	894.528	654.301	474.858	332.595	836.108	basic membrane lipoprotein	COG1744	R	pfam02608	0	Kole_0951	408.246	166.132	440.755	217.377	220.229	277.969	192.056	158.029	564.579
Kole_0952	Kole_0952	63.065	131.515	73.1539	110.368	58.7496	101.889	67.179	39.078	85.0657	125.798	331.145	211.01	231.51	187.39	540.514	inner-membrane translocator	COG4603	R	pfam02653	0	Kole_0952	134.804	37.5223	139.929	97.2903	91.761	86.0401	105.432	79.2802	221.26
Kole_0953	Kole_0953	63.3133	115.402	73.5256	115.203	65.1525	92.5777	113.316	50.5521	91.241	122.281	274.081	172.166	230.863	171.909	539.295	inner-membrane translocator	COG1079	R	pfam02653	0	Kole_0953	111.978	21.824	114.085	89.3576	94.3644	86.6148	106.761	94.3476	201.515
Kole_0954	Kole_0954	73.9121	127.565	80.354	111.853	67.2591	91.1315	106.149	48.4068	95.9322	131.071	284.365	161.832	207.336	181.555	514.814	ABC transporter	COG3845	R	pfam00005	0	Kole_0954	86.9283	15.6908	88.333	100.738	96.1035	87.6494	113.501	95.3896	184.584
Kole_0955	Kole_0955	452.898	531.337	394.71	447.343	506.491	617.908	304.096	273.459	309.335	395.179	682.854	378.56	331.189	392.611	371.638	phage shock protein C, PspC	COG1983	K T	pfam04024	0	Kole_0955	-112.813	91.5992	145.317	492.117	421.026	491.613	352.257	320.517	354.875
Kole_0956	Kole_0956	474.48	487.22	342.392	442.806	318.465	422.492	259.045	213.228	281.091	328.69	520.094	325.587	290.651	364.532	438.455	hypothetical protein	0	0	0	0	Kole_0956	-138.445	116.537	180.964	480.85	392.599	381.539	304.891	270.513	308.119
Kole_0957	Kole_0957	247.534	270.763	331.296	361.446	314.664	405.84	101.707	123.515	142.503	129.121	169.008	153.55	198.769	241.845	297.528	pseudo	COG1597	R I	pfam00781	TIGR00147	Kole_0957	-148.292	102.873	180.481	259.148	346.371	353.312	135.812	124.212	176.16
Kole_0958	Kole_0958	247.179	294.82	303.977	299.704	126.571	101.434	66.9987	61.2728	153.916	144.295	201.156	179.368	330.198	228.343	510.896	cobalamin B12-binding domain protein	COG5012	R	pfam02310	TIGR00640	Kole_0958	-64.7614	129.551	144.837	271	301.84	207.921	149.105	106.621	254.783
Kole_0959	Kole_0959	212.736	284.382	290.828	206.181	125.646	160.788	125.862	112.874	157.233	166.24	180.688	195.995	363.376	220.724	518.188	D-Lysine 56-aminomutase alpha subunit	0	0	pfam09043	0	Kole_0959	-4.37168	113.944	114.028	248.559	248.505	195.861	161.737	140.552	279.686
Kole_0960	Kole_0960	148.629	176.741	209.595	154.312	115.593	116.679	49.5658	59.4263	94.0251	97.2546	121.612	109.65	191.386	153.879	361.047	DNA mismatch repair protein MutS domain protein	COG0249	L	pfam00488	0	Kole_0960	-43.7781	73.309	85.3858	162.685	181.953	149.045	95.6399	75.068	150.518
Kole_0961	Kole_0961	204.529	220.182	282.321	248.722	145.274	186.377	51.3722	69.1358	131.571	130.206	177.684	140.763	263.816	219.774	517.372	hypothetical protein	0	0	0	0	Kole_0961	-63.9461	89.0278	109.613	212.356	265.521	215.673	130.889	95.5713	202.289
Kole_0962	Kole_0962	301.081	344.78	451.018	391.117	420.903	1190.94	485.467	268.579	241.047	255.66	349.469	269.037	429	401.454	751.089	MaoC domain protein dehydratase	COG2030	I	pfam01575	0	Kole_0962	-56.8586	97.0725	112.499	322.931	421.068	613.494	248.353	312.688	349.019
Kole_0963	Kole_0963	259.996	291.259	457.418	385.338	301.666	249.521	200.436	135.31	178.901	210.493	246.01	204.091	367.253	318.916	502.218	lysine 2,3-aminomutase YodO family protein	COG1509	E	pfam04055 pfam12544 pfam13353	TIGR03820 TIGR00238	Kole_0963	-100.368	98.0093	140.284	275.628	421.378	348.486	194.697	181.285	285.672
Kole_0964	Kole_0964	253.533	240.602	419.017	356.617	414.118	516.284	282.125	200.509	178.904	207.724	236.765	236.812	395.082	320.881	436.437	zinc-binding alcohol dehydrogenase	COG0604	C R	pfam00107	0	Kole_0964	-27.4627	92.3122	96.3107	247.068	387.817	426.509	193.314	217.315	315.947
Kole_0965	Kole_0965	315.91	316.153	491.66	437.559	438.33	359.046	183.072	201.047	195.294	216.439	253.016	287.357	466.224	401.752	422.539	hypothetical protein	COG3246	S	pfam05853	0	Kole_0965	-45.8697	152.274	159.033	316.032	464.61	431.649	205.867	198.963	376.79
Kole_0966	Kole_0966	375.394	378.723	588.455	446.885	290.41	368.79	147.319	129.014	209.268	211.017	304.34	311.481	520.241	475.386	454.877	thioesterase superfamily protein	0	0	pfam03061	0	Kole_0966	-78.1785	214.124	227.949	377.058	517.67	423.635	210.142	174.154	415.861
Kole_0967	Kole_0967	195.925	205.771	311.126	334.975	372.373	423.252	96.014	76.262	87.3364	108.91	179.4	124.926	121.904	244.253	424.085	Methyltransferase type 11	COG2226	H	pfam08241	0	Kole_0967	-152.02	81.8029	172.632	200.848	323.051	360.432	98.1232	92.1306	123.415
Kole_0968	fabZ	397.201	396.874	721.382	1124.1	1312.92	774.982	251.724	197.457	222.152	232.263	305.332	318.493	368.761	508.825	549.692	fabZ - 3R-hydroxymyristoyl acyl carrier protein (ACP) dehydratase (fatty acid biosynthesis)	COG0764	I	pfam07977	TIGR01750	fabZ	-324.114	143.683	354.535	397.037	922.74	983.346	227.207	225.899	343.627
Kole_0969	Kole_0969	2551.13	2220.05	3626.19	2499.77	2527.9	1922.63	1318.92	1030.89	1028.33	849.757	714.448	1403.1	1445.66	882.932	440.905	3-oxoacyl-ACP synthase III	COG0332	I	pfam08541 pfam08545	TIGR00747	Kole_0969	-1522.28	1334.14	2024.18	2385.59	3062.98	2644.12	939.042	1056.97	1424.38
Kole_0970	Kole_0970	2260.48	2190.79	3463.25	3022.61	3979.96	2865.36	2194.31	2172.27	1576.86	1394.99	1023.24	1595.01	1687.56	1186.66	563.245	enoyl-ACP reductase II	COG2070	R	pfam03060	TIGR03151	Kole_0970	-1245.32	639.605	1399.97	2225.64	3242.93	3332.8	1485.93	1834.61	1641.28
Kole_0971	Kole_0971	2363.27	2243.86	4607.6	3815.19	4869.82	3545.67	2244.74	2952.66	2434.64	2170.49	1427.02	2732.1	2561.48	1625.04	485.319	malonyl CoA-acyl carrier protein transacylase	COG0331	I	pfam00698	TIGR00128	Kole_0971	-648.154	236.13	689.826	2303.56	4211.39	4209.57	2302.57	2450.63	2646.79
Kole_0972	Kole_0972	6679.55	6382.14	9470.32	15730.7	7078.16	3012.47	5960.73	3069.47	5016.65	4683.64	2470.14	4477.96	4003.61	2774.45	289.734	acyl carrier protein	COG0236	I Q	pfam00550	TIGR00517	Kole_0972	-5296.98	553.504	5325.82	6530.85	12600.5	8822.91	4850.14	4682.62	4240.78
Kole_0973	Kole_0973	5104.11	4526.67	8622.78	9891.15	11036.6	7703.31	8735.45	4895.57	4792.63	4713.34	2640.81	5069.74	3925.83	3530.84	681.919	3-oxoacyl-ACP synthase II	COG0304	I Q	pfam00109 pfam02801	TIGR03150	Kole_0973	-2406.35	-93.0767	2408.15	4815.39	9256.97	9313.46	4752.99	5784.25	4497.79
Kole_0974	Kole_0974	410.524	471.646	433.077	415.671	523.497	451.654	321.349	321.96	328.307	339.973	351.193	874.062	630.45	340.312	387.312	hypothetical protein	0	0	0	0	Kole_0974	381.531	257.636	460.372	441.085	424.374	455.975	334.14	327.898	752.256
Kole_0975	Kole_0975	425.018	470.6	326.119	376.446	366.487	339.506	183.432	303.442	260.839	284.054	218.431	635.99	431.286	292.807	363.991	von Willebrand factor type A	COG1240	H	pfam00092 pfam13519	0	Kole_0975	172.186	232.953	289.681	447.809	351.282	352.139	272.446	257.942	533.638
Kole_0976	Kole_0976	86.1382	154.348	91.9412	94.5094	41.4857	31.059	59.7402	41.1274	88.9781	93.8558	104.37	97.3956	136.095	122.457	368.521	hypothetical protein	COG1506	E	pfam12697	0	Kole_0976	-0.91481	29.0319	29.0463	120.243	93.2253	64.7488	91.4169	70.9254	116.745
Kole_0977	Kole_0977	94.0764	173.777	131.718	138.353	65.3489	56.8905	69.5609	77.3866	117.953	139.297	125.873	154.738	219.074	170.928	433.757	peptidase M24	COG0006	E	pfam00557 pfam01321	0	Kole_0977	42.8959	24.9009	49.5995	133.927	135.036	98.0777	128.625	101.049	186.906
Kole_0978	Kole_0978	33.2526	73.1518	39.7579	58.7348	20.337	19.9998	6.8777	7.51721	41.3931	57.6283	47.1801	69.6158	118.637	97.114	304.377	hypothetical protein	0	0	pfam01321	0	Kole_0978	38.1854	18.079	42.249	53.2022	49.2463	34.7074	49.5107	28.3541	94.1262
Kole_0979	Kole_0979	48.4811	127.309	51.1254	70.5059	26.6595	77.3706	12.0212	15.3913	45.9359	74.6285	73.0046	65.3359	124.415	89.9626	385.002	glycosidase PH1107-related	COG2152	G	pfam04041	0	Kole_0979	8.01592	29.2708	30.3485	87.8948	60.8156	56.4154	60.2822	36.9942	94.8757
Kole_0980	Kole_0980	56.2506	115.024	44.4942	65.2854	12.7454	14.4839	0	3.58943	50.7851	71.4119	79.4286	67.3406	117.088	83.686	317.306	hypothetical protein	0	0	0	0	Kole_0980	12.4923	26.3084	29.1237	85.6371	54.8898	34.2522	61.0985	31.4466	92.2144
Kole_0981	Kole_0981	75.0139	187.768	55.9716	74.1897	17.9142	20.5533	12.1167	14.6622	54.9821	92.296	116.733	100.648	159.635	112.812	442.575	hypothetical protein	COG0524	G	pfam00294	0	Kole_0981	16.3868	58.8981	61.1352	131.391	65.0807	42.1572	73.6391	43.5143	130.142
Kole_0982	Kole_0982	47.9433	98.271	33.6341	68.2974	14.2103	32.9801	5.76687	24.3119	46.5523	67.2645	72.1387	64.7168	100.259	72.0137	375.833	Xylose isomerase domain protein TIM barrel	COG1082	G	pfam01261	0	Kole_0982	14.9547	17.4265	22.9635	73.1072	50.9657	37.2805	56.9084	35.9739	82.4877
Kole_0983	Kole_0983	66.0544	134.4	42.2456	65.5743	20.2816	20.3885	18.2905	11.4236	46.7407	62.0428	84.8772	97.096	131.666	86.9627	350.278	ABC transporter	COG3839	G	pfam00005 pfam08402	0	Kole_0983	30.2766	53.7971	61.7317	100.227	53.91	37.1225	54.3918	34.6244	114.381
Kole_0984	Kole_0984	75.9044	163.334	37.3751	68.5265	12.0374	16.1551	14.3678	5.83282	45.0203	75.2424	101.46	103.382	142.848	98.1409	404.161	binding-protein-dependent transport systems inner membrane component	COG0395	G	pfam00528	0	Kole_0984	27.3297	62.9767	68.6511	119.619	52.9508	33.5235	60.1313	35.1158	123.115
Kole_0985	Kole_0985	51.4896	96.2634	26.3376	61.8788	12.3148	14.7877	5.26068	6.57124	41.9636	58.355	58.6423	77.847	104.32	76.3707	308.902	binding-protein-dependent transport systems inner membrane component	COG1175	G	pfam00528	0	Kole_0985	29.2308	29.6195	41.6143	73.8765	44.1082	28.8297	50.1593	28.0376	91.0834
Kole_0986	Kole_0986	96.3141	169.796	79.5094	139.098	61.8903	112.531	20.4653	27.5972	74.8261	118.866	140.389	210.425	262.046	152.86	673.198	extracellular solute-binding protein family 1	COG2182	G	pfam01547	0	Kole_0986	116.44	76.5914	139.372	133.055	109.304	98.2572	96.8462	60.4387	236.235
Kole_0987	Kole_0987	96.0871	216.887	71.345	139.499	27.4883	29.148	29.101	18.554	72.0496	108.064	133.331	138.475	218.38	145.531	595.216	oxidoreductase domain protein	COG0673	R	pfam01408 pfam02894	0	Kole_0987	33.1338	74.7463	81.761	156.487	105.422	66.8701	90.057	56.9423	178.427
Kole_0988	Kole_0988	92.6593	184.864	71.5518	106.262	55.3203	33.7298	25.2566	23.2232	81.7666	115.699	142.399	159.933	240.891	151.071	565.8	Myo-inosose-2 dehydratase	COG1082	G	pfam01261	0	Kole_0988	76.8174	64.5983	100.369	138.762	88.9067	66.7159	98.7328	61.4863	200.412
Kole_0989	Kole_0989	58.6704	116.109	43.1689	85.8006	26.1763	14.0768	28.2382	17.2166	51.3834	70.0351	83.5614	105.336	154.694	93.1551	371.499	thiamine pyrophosphate protein central region	COG3962	E	pfam00205 pfam02775 pfam02776	0	Kole_0989	49.6671	42.6956	65.4961	87.3895	64.4847	42.3056	60.7092	41.7183	130.015
Kole_0990	Kole_0990	70.3043	133.843	46.5639	79.799	22.5414	22.0148	22.081	14.776	43.3939	75.6888	84.0101	102.728	126.391	90.1956	395.31	Myo-inositol catabolism IolB domain protein	COG3718	G	pfam04962	0	Kole_0990	27.2957	48.0928	55.299	102.073	63.1815	42.7298	59.5413	38.9849	114.56
Kole_0991	Kole_0991	76.7116	164.43	54.0129	63.4229	29.62	27.4154	28.2836	23.1851	53.1385	94.0322	110.801	131.473	206.163	109.202	459.695	tartrate dehydrogenase	COG0473	C E	pfam00180	TIGR02089 TIGR00169	Kole_0991	67.7959	68.3704	96.2849	120.571	58.7179	43.6178	73.5854	49.6599	168.818
Kole_0992	Kole_0992	57.3649	103.322	38.7909	49.3525	22.8323	27.4434	43.7556	15.2716	41.3085	62.7386	68.2885	94.0157	139.486	84.7253	302.492	Transketolase domain protein	COG3958	G	pfam02779 pfam02780	0	Kole_0992	49.1397	44.2339	66.1162	80.3433	44.0717	34.6048	52.0236	40.7686	116.751
Kole_0993	Kole_0993	69.4364	198.996	59.2631	89.1851	21.0387	19.4056	23.5531	18.388	52.595	91.3872	130.682	115.963	231.931	126.534	578.55	Transketolase domain protein	COG3959	G	pfam00456	0	Kole_0993	49.0293	79.4202	93.3351	134.216	74.2241	47.2231	71.9911	46.4808	173.947
Kole_0994	Kole_0994	79.0168	150.993	42.4867	81.3768	19.1081	28.5242	29.8251	14.9021	54.895	82.7336	102.699	122.724	182.291	135.289	532.277	hypothetical protein	COG3875	S	pfam09861	0	Kole_0994	56.586	61.9176	83.8795	115.005	61.9318	42.8739	68.8143	45.5889	152.508
Kole_0995	Kole_0995	76.2031	155.769	56.6489	89.066	30.377	38.5462	37.7784	25.1473	59.0739	99.2046	118.947	155.757	236.574	127.393	485.782	Phosphoglycerate kinase	COG0126	G	pfam00162	0	Kole_0995	94.5863	68.9819	117.069	115.986	72.8574	53.6595	79.1392	55.301	196.165
Kole_0996	Kole_0996	52.83	142.953	40.8804	91.3304	41.4739	31.6693	84.1554	35.169	71.6457	91.6775	112.363	168.839	225.242	116.207	447.163	glyceraldehyde-3-phosphate dehydrogenase, type II	COG0057	G	pfam00044 pfam02800	TIGR01546	Kole_0996	114.323	53.6049	126.266	97.8916	66.1054	51.3385	81.6616	70.6619	197.041
Kole_0997	Kole_0997	53.0715	115.446	33.3338	51.2125	6.89198	7.39385	22.884	12.3074	41.7794	56.1677	78.747	96.2331	150.228	95.3667	336.701	LacI family transcriptional regulator	COG1609	K	pfam00356 pfam13377	0	Kole_0997	52.7997	52.6322	74.5517	84.2587	42.2731	24.708	48.9735	33.2846	123.23
Kole_0998	Kole_0998	352.65	366.593	473.434	584.643	695.771	772.104	585.298	413.391	365.189	309.126	573.613	248.022	258.054	431.383	509.675	UBA/THIF-type NAD/FAD binding protein	COG0476	H	pfam00899	0	Kole_0998	-203.574	-24.3486	205.024	359.621	529.038	631.488	337.157	418.251	253.038
Kole_0999	Kole_0999	441.334	405.175	485.321	618.061	377.418	400.207	346.287	216.277	366.437	355.083	642.239	221.267	173.662	441.946	394.491	hypothetical protein	0	0	pfam02597	0	Kole_0999	-301.018	-32.0053	302.714	423.255	551.691	470.252	360.76	321.021	197.465
Kole_1000	Kole_1000	507.214	471.816	985.932	1042.33	1359.77	1302.42	907.112	1227.82	1295.71	1061.29	530.757	796.751	969.223	828.72	482.662	hypothetical protein	COG2403	R	0	0	Kole_1000	157.267	-606.562	626.619	489.515	1014.13	1172.61	1178.5	1122.98	882.987
Kole_1001	Kole_1001	248.781	238.144	78.4841	84.9834	36.2884	65.0659	20.5489	21.3901	42.5329	61.6323	82.5736	73.4765	108.849	92.7885	323.304	Protein-L-isoaspartate(D-aspartate) O-methyltransferase	COG2518	O	pfam01135	TIGR00080	Kole_1001	-92.8023	149.645	176.085	243.462	81.7338	66.2055	52.0826	36.526	91.1628
Kole_1002	Kole_1002	189.517	247.946	281.233	315.707	288.078	373.24	307.81	198.947	228.74	205.018	434.28	168.026	215.269	292.933	526.757	metal dependent phosphohydrolase	COG2206	T	pfam01966	TIGR00277	Kole_1002	-81.2995	-11.8101	82.1529	218.731	298.47	314.564	216.879	235.129	191.647
Kole_1003	Kole_1003	412.241	448.113	688.641	865.893	865.138	672.957	1157.74	778.725	862.285	1038.8	638.368	282.966	332.934	666.279	593.112	peptidase U62 modulator of DNA gyrase	COG0312	R	pfam01523	0	Kole_1003	-301.008	-663.623	728.698	430.177	777.267	773.157	950.542	959.387	307.95
Kole_1004	Kole_1004	475.115	544.753	828.259	1066.46	1095.74	818.232	1260.43	1056.58	943.758	1140.21	813.811	329.475	416.319	804.011	570.392	peptidase U62 modulator of DNA gyrase	COG0312	R	pfam01523	0	Kole_1004	-368.827	-689.005	781.512	509.934	947.357	952.171	1041.98	1100.24	372.897
Kole_1005	Kole_1005	66.1303	130.201	44.8311	59.1079	38.4427	47.4098	29.5153	32.9181	54.3786	89.9307	90.1763	71.441	112.82	104.19	352.391	beta-lactamase domain protein	COG0491	R	pfam00753	0	Kole_1005	7.22578	22.3008	23.4422	98.1654	51.9695	47.4479	72.1546	51.6857	92.1308
Kole_1006	Kole_1006	116.896	205.199	108.416	191.611	112.053	115.82	41.8588	30.5997	79.6128	115.221	161.232	98.806	175.73	148.771	413.605	hypothetical protein	COG4690	E	pfam03577	0	Kole_1006	-34.8206	51.8397	62.4486	161.048	150.014	131.975	97.4169	66.8231	137.268
Kole_1007	Kole_1007	101.663	172.356	153.19	189.811	188.921	213.697	85.5531	55.4884	91.1602	123.444	142.405	103.539	126.48	174.234	338.554	hypothetical protein	COG1434	S	pfam02698	0	Kole_1007	-49.4203	19.0281	52.9569	137.01	171.501	186.405	107.302	88.9113	115.01
Kole_1008	Kole_1008	186.808	258.82	208.452	279.939	132.12	117.443	97.4863	36.9667	129.716	194.264	254.291	174.674	218.001	243.656	597.336	glycerophosphoryl diester phosphodiesterase	COG0584	C	pfam03009	0	Kole_1008	-49.2735	47.9654	68.7645	222.814	244.195	184.488	161.99	114.608	196.337
Kole_1009	Kole_1009	114.26	193.068	143.328	181.877	93.5341	61.9675	39.9561	32.7535	87.7922	125.547	139.062	121.99	173.662	181.597	471.486	hypothetical protein	0	0	pfam08984	0	Kole_1009	-23.4058	44.3951	50.1872	153.664	162.603	120.177	106.67	71.5123	147.826
Kole_1010	Kole_1010	67.1008	141.159	74.9249	147.005	112.698	186.078	38.014	17.6211	54.8132	97.9537	115.286	81.5558	199.588	157.884	536.429	pseudo	COG0492	O	pfam00037 pfam04324 pfam07992 pfam13510	0	Kole_1010	17.3249	36.848	40.7176	104.13	110.965	130.176	76.3834	52.1005	140.572
Kole_1011	Kole_1011	83.6244	178.576	69.1104	140.879	87.3708	145.587	33.0346	15.1302	69.849	104.847	112.418	94.0128	201.609	139.547	469.585	FAD dependent oxidoreductase	COG0665	E	pfam01266	TIGR01373	Kole_1011	12.5937	46.6601	48.3298	131.1	104.995	110.737	87.3482	55.7153	147.811
Kole_1012	Kole_1012	105.531	178.425	140.132	247.526	198.112	280.489	105.284	52.5551	110.027	205.202	178.305	154.271	339.298	258.61	651.675	delta-1-pyrroline-5-carboxylate dehydrogenase	COG1012	C	pfam00171	TIGR01237	Kole_1012	62.5631	10.8893	63.5037	141.978	193.829	216.565	157.615	118.267	246.784
Kole_1013	Kole_1013	106.612	181.113	79.9057	137.105	18.9287	20.6195	5.90901	3.69054	69.4327	119.841	117.432	109.22	166.936	145.492	651.465	hypothetical protein	0	0	0	0	Kole_1013	0.63682	44.6325	44.637	143.862	108.505	64.1397	94.6367	49.7182	138.078
Kole_1014	Kole_1014	130.32	167.583	274.845	270.072	226.931	133.703	321.306	275.449	343.311	358.937	118.092	231.917	264.067	231.901	448.777	phosphofructokinase	COG0205	G	pfam00365	0	Kole_1014	42.5014	-188.143	192.884	148.952	272.459	226.388	351.124	324.751	247.992
Kole_1015	Kole_1015	1343.62	1234.4	534.128	495.737	257.037	397.329	272.815	54.4103	109.506	80.5486	147.553	115.017	144.17	178.852	335.351	response regulator receiver modulated metal dependent phosphohydrolase	COG3437	T K	pfam00072 pfam01966	TIGR00277	Kole_1015	-907.609	862.722	1252.22	1289.01	514.932	421.058	95.0271	129.32	129.594
Kole_1016	Kole_1016	827.489	738.557	291.926	268.399	211.354	222.911	261.047	39.7895	58.7826	49.7117	85.9006	65.6474	78.5098	96.5385	205.089	response regulator receiver protein	COG0784	T	pfam00072	0	Kole_1016	-539.201	524.964	752.546	783.023	280.162	248.647	54.2471	102.333	72.0786
Kole_1017	Kole_1017	742.927	651.62	273.827	276.924	231.693	322.915	147.89	36.4603	53.2404	65.0712	126.891	76.902	102.337	117.05	342.18	histidine kinase	COG0642	T	pfam00512 pfam02518	0	Kole_1017	-465.132	463.427	656.592	697.274	275.375	276.34	59.1558	75.6654	89.6194
Kole_1018	Kole_1018	131.054	234.423	160.857	179.624	56.1204	66.0618	47.9474	24.5986	83.2663	79.0785	148.045	49.738	104.895	92.3351	706.672	Integrase catalytic region	COG4584	L	pfam00665 pfam13551	0	Kole_1018	-127.381	66.8737	143.868	182.739	170.241	115.666	81.1724	58.7227	77.3165
Kole_1019	Kole_1019	95.6623	171.618	76.1927	106.029	49.7595	70.1956	24.3716	8.15441	47.8953	77.9047	103.964	63.2044	145.649	108.77	508.685	IstB domain protein ATP-binding protein	COG1484	L	pfam01695	0	Kole_1019	-27.8397	61.6067	67.605	133.64	91.1108	75.5442	62.9	39.5815	104.427
Kole_1020	Kole_1020	163.114	156.364	145.146	160.252	92.9573	140.947	86.8801	89.2467	109.644	124.303	134.005	145.392	156.82	124.088	217.612	ArsR family transcriptional regulator	0	0	pfam01022	0	Kole_1020	-7.40677	42.994	43.6273	159.739	152.699	134.825	116.974	102.519	151.106
Kole_1021	Kole_1021	419.671	438.45	427.85	417.549	358.264	217.704	435.815	312.288	333.934	365.204	262.149	326.093	380.214	328.275	391.537	dipeptidase	COG0624	E	pfam01546 pfam07687	TIGR01887	Kole_1021	-93.1552	56.0703	108.728	429.06	422.7	355.342	349.569	361.81	353.153
Kole_1022	Kole_1022	168.297	169.693	170.691	155.025	116.416	73.4615	110.729	109.114	133.518	131.672	155.144	171.909	201.863	173.289	210.123	Mannose-1-phosphate guanylyltransferase	COG0836	M	pfam00483	TIGR01479	Kole_1022	16.1771	49.6798	52.2473	168.995	162.858	128.898	132.595	121.259	186.886
Kole_1023	Kole_1023	103.227	152.743	48.8523	70.1735	17.8858	30.3941	13.0652	16.0934	47.8452	61.2334	143.518	98.3859	141.767	118.633	316.2	diguanylate cyclase with GAF sensor	COG2199	T	pfam00990 pfam01590	TIGR00254	Kole_1023	16.5828	75.9926	77.7809	127.985	59.5129	41.8264	54.5393	34.5593	120.077
Kole_1024	Kole_1024	109.578	171.9	63.1719	82.9642	29.476	39.994	72.8126	24.0914	66.9088	78.9033	152.679	101.854	152.111	133.564	424.155	metal dependent phosphohydrolase	COG3437	K T	pfam13487	0	Kole_1024	7.829	67.0076	67.4634	140.739	73.0681	53.9015	72.9061	60.6791	126.982
Kole_1025	Kole_1025	148.134	186.101	94.3757	90.6549	55.5741	85.5636	46.0766	29.9136	53.0526	72.5047	159.018	117.931	150.857	132.476	325.122	hypothetical protein	COG0683	E	0	0	Kole_1025	-7.74726	102.347	102.64	167.118	92.5153	81.5421	62.7787	50.3869	134.394
Kole_1026	Kole_1026	64.3751	158.396	68.8748	171.037	112.099	109.75	10.1094	36.3051	87.8842	100.108	302.892	173.511	223.813	210.55	411.501	transcriptional regulator	0	0	0	TIGR03959	Kole_1026	83.8057	46.8284	96.0016	111.386	119.956	115.44	93.996	58.6016	198.662
Kole_1027	Kole_1027	147.796	211.658	130.217	167.591	114.109	117.068	74.8742	74.2117	116.389	104.691	196.387	117.299	193.444	146.016	411.769	ATP-dependent nuclease subunit B-like protein	COG3857	L	pfam12705	0	Kole_1027	-26.4346	63.7398	69.004	179.727	148.904	132.246	110.54	92.5414	155.371
Kole_1028	Kole_1028	129.17	177.028	117.35	149.648	81.9118	91.8269	109.114	70.1296	117.005	87.9476	156.835	111.208	163.366	147.203	385.543	Exodeoxyribonuclease V	COG1074	L	pfam00580 pfam13361	0	Kole_1028	-17.945	48.1828	51.416	153.099	133.499	110.184	102.476	96.049	137.287
Kole_1029	Kole_1029	191.245	209.373	161.933	152.301	119.316	111.872	79.5964	117.55	154.613	114.63	238.215	187.917	218.022	173.855	360.187	membrane-flanked domain protein	COG3428	S	pfam03703	0	Kole_1029	17.1841	77.3554	79.2411	200.309	157.117	136.356	134.622	116.598	202.97
Kole_1030	Kole_1030	157.803	206.402	62.3481	87.4144	26.7361	42.0685	36.1672	40.0949	71.5204	75.7613	127.7	100.275	134.106	115.223	423.8	Abortive infection protein	0	0	pfam02517	0	Kole_1030	-25.2176	91.553	94.9625	182.103	74.8812	54.6418	73.6408	55.8859	117.191
Kole_1031	Kole_1031	156.264	256.29	60.7364	84.9128	13.868	19.8372	40.9307	54.3229	87.0009	93.047	156.906	129.468	198.745	116.492	506.47	PadR family transcriptional regulator	COG1695	K	pfam03551	0	Kole_1031	4.51483	108.56	108.654	206.277	72.8246	44.8386	90.0239	68.8254	164.107
Kole_1032	Kole_1032	71.7332	128.762	81.1802	126.717	83.6424	89.9108	16.804	32.0101	67.1016	78.4004	98.6602	86.5238	115.031	127.238	520.425	pseudo	COG0667	C	pfam00248	0	Kole_1032	-7.54978	26.3648	27.4245	100.247	103.949	95.3626	72.751	48.579	100.777
Kole_1033	Kole_1033	56.6509	115.354	72.9274	102.627	51.4221	67.0044	15.2165	35.2992	68.9443	109.285	105.699	87.0551	167.406	122.393	416.625	hypothetical protein	COG1216	R	pfam13641	0	Kole_1033	30.3399	7.80613	31.3281	86.0025	87.777	73.4951	89.1145	57.1861	127.23
Kole_1034	Kole_1034	68.6525	130.839	95.0098	135.796	102.469	116.087	49.9012	57.7155	73.6254	121.6	94.1553	67.7124	128.023	118.088	480.354	beta-galactosidase	COG2723	G	pfam00232	TIGR03356	Kole_1034	-21.2212	-5.40181	21.898	99.7457	115.403	112.34	97.6129	75.7106	97.8679
Kole_1035	Kole_1035	59.9291	121.437	113.18	152.275	106.577	106.906	54.0644	59.7668	95.6526	155.669	84.4284	74.9478	126.89	127.296	353.607	glycosyl transferase group 1	COG0438	M	pfam00534 pfam13579	0	Kole_1035	-19.4089	-42.5407	46.7592	90.6832	132.728	119.735	125.661	91.2882	100.919
Kole_1036	Kole_1036	63.455	131.079	132.747	163.123	203.014	225.137	88.1641	159.97	107.458	157.472	65.9385	60.8755	99.1008	113.489	235.385	binding-protein-dependent transport systems inner membrane component	COG0395	G	pfam00528	0	Kole_1036	-53.2696	-53.2089	75.2917	97.2672	147.935	181.005	132.465	128.266	79.9881
Kole_1037	Kole_1037	90.7863	140.152	174.719	176.086	144.945	157.075	63.4355	90.9445	136.627	212.775	79.4107	87.2408	144.122	151.407	332.88	binding-protein-dependent transport systems inner membrane component	COG1175	G	pfam00528	0	Kole_1037	-41.5343	-72.1859	83.2821	115.469	175.403	163.206	174.701	125.946	115.681
Kole_1038	Kole_1038	395.326	464.155	898.861	1175.84	1087.78	1005.94	447.9	663.622	845.49	1291.15	489.135	382.178	566.11	741.53	828.667	extracellular solute-binding protein family 1	COG1653	G	pfam01547	0	Kole_1038	-266.903	-747.872	794.072	429.74	1037.35	1042.1	1068.32	812.041	474.144
Kole_1039	Kole_1039	62.8446	127.95	47.2093	80.3897	40.048	66.6779	37.7963	14.7538	53.7998	60.1003	83.1214	66.5345	132.447	114.743	357.455	beta-phosphoglucomutase	COG0637	R	pfam13419	TIGR01990 TIGR02009 TIGR01509	Kole_1039	7.61623	40.4956	41.2056	95.3974	63.7995	58.5812	56.95	41.6126	99.4907
Kole_1040	Kole_1040	85.7344	150.636	52.6889	61.7832	22.7006	20.2728	9.95939	13.9956	53.7559	73.7298	109.513	76.4283	157.253	113.601	411.865	LacI family transcriptional regulator	COG1609	K	pfam00356 pfam13377	0	Kole_1040	12.8471	56.9964	58.4264	118.185	57.236	39.3614	63.7429	37.8602	116.84
Kole_1041	Kole_1041	144.559	248.801	116.191	145.423	58.4978	96.0119	98.2336	39.6238	104.01	155.501	200.881	98.1709	190.128	171.217	579.05	major facilitator superfamily MFS 1	COG2211	G	pfam13347	0	Kole_1041	-44.5252	45.6033	63.735	196.68	130.807	104.031	129.755	99.342	144.15
Kole_1042	Kole_1042	5.20773	12.6267	4.5587	7.11584	48.9694	42.8065	22.081	13.791	12.6565	8.40987	8.91017	19.4351	11.9964	9.74335	36.3347	hypothetical protein	0	0	0	0	Kole_1042	9.98048	1.06373	10.037	8.91719	5.83727	25.8626	10.5332	14.2346	15.7157
Kole_1043	Kole_1043	81.2111	183.551	52.2961	92.7912	32.1843	39.1316	11.8738	11.7418	46.1287	65.0079	70.4723	65.5361	113.428	92.3872	483.491	RNA-directed DNA polymerase (Reverse transcriptase)	COG3344	L	pfam00078 pfam08388	0	Kole_1043	-29.8265	62.4686	69.2238	132.381	72.5436	54.1008	55.5683	33.688	89.4822
Kole_1044	Kole_1044	12.7043	82.2198	17.9647	34.7183	2.55259	3.61477	20.718	1.94095	13.2607	38.8619	27.1705	33.5075	63.8772	35.4706	155.028	transposase mutator type	COG3328	L	pfam00872	0	Kole_1044	3.57615	20.7349	21.041	47.4621	26.3415	14.7126	26.0613	18.6954	48.6924
Kole_1045	Kole_1045	199.44	298.134	116.164	116.892	57.0742	106.325	56.8126	35.8242	70.3471	91.1288	112.201	104.818	159.077	148.485	486.922	hypothetical protein	COG1690	S	pfam01139	0	Kole_1045	-79.2971	136.874	158.185	248.787	116.528	99.1139	80.7379	63.5282	131.948
Kole_1046	Kole_1046	73.8656	127.505	95.7835	105.826	78.3267	125.057	18.6981	28.8304	46.2193	45.1767	65.0765	56.5729	93.6488	89.1068	267.196	pseudo	COG2274	V	pfam00005	0	Kole_1046	-38.756	49.5462	62.9035	100.685	100.805	101.248	45.698	34.7311	75.1109
Kole_1047	Kole_1047	79.2396	127.021	115.367	154.836	38.6065	44.5472	31.3349	7.61078	62.53	48.0689	182.991	45.5837	87.0113	71.8986	204.137	IstB domain protein ATP-binding protein	COG1484	L	pfam01695	0	Kole_1047	-66.2292	35.3827	75.0883	103.13	135.102	88.3392	55.2994	37.3861	66.2975
Kole_1048	Kole_1048	132.468	269.675	335.148	191.765	107.599	115.857	34.2481	30.4808	94.5538	143.157	107.968	81.9546	200.719	177.719	713.346	Integrase catalytic region	COG4584	L	pfam00665 pfam13551	0	Kole_1048	-138.419	72.6083	156.307	201.071	263.456	187.592	118.855	75.6098	141.337
Kole_1049	Kole_1049	98.0751	130.628	120.575	92.9134	81.0643	81.6907	29.5711	37.5151	67.0927	71.7988	100.308	113.057	113.464	119.719	374.231	hypothetical protein	0	0	pfam05402	0	Kole_1049	-2.64161	51.8088	51.8761	114.351	106.744	94.0608	69.4457	51.4944	113.261
Kole_1050	Kole_1050	44.2103	70.849	56.5764	57.2446	25.515	34.2634	8.92637	10.3139	35.8153	39.7769	67.5372	66.9787	99.417	72.6315	223.729	Radical SAM domain protein	COG0535	R	pfam04055	TIGR04085	Kole_1050	21.3153	32.2144	38.6278	57.5296	56.9105	43.3999	37.7961	23.7081	83.1979
Kole_1051	Kole_1051	121.939	237.318	122.196	104.346	43.7541	46.5721	3.48166	7.61078	72.1755	134.924	71.651	121.046	234.079	203.098	868.112	IstB domain protein ATP-binding protein	COG1484	L	pfam01695	0	Kole_1051	4.18217	79.8775	79.9869	179.628	113.271	79.217	103.55	54.5481	177.563
Kole_1052	Kole_1052	119.544	162.353	29.1664	179.9	95.3625	123.824	39.3853	31.5504	42.6965	28.2074	115.05	86.6646	96.2895	101.402	361.27	Integrase catalytic region	COG4584	L	pfam00665 pfam13551	0	Kole_1052	-33.3337	87.5427	93.6742	140.949	104.533	107.063	35.4519	35.4599	91.4771
Kole_1053	Kole_1053	24.5661	68.8284	20.9072	39.1616	4.27778	7.85278	0	3.61418	34.8273	58.4051	64.2146	57.9367	102.962	82.2204	416.47	pseudo	0	0	0	0	Kole_1053	37.3835	10.5229	38.8363	46.6972	30.0344	18.0498	46.6162	24.2116	80.4495
Kole_1054	Kole_1054	26.2691	59.4459	22.9952	39.4834	3.65946	15.8346	0	3.47825	21.9903	34.6442	43.4469	31.0445	67.5727	53.735	236.658	hypothetical protein	0	0	0	0	Kole_1054	6.03039	16.3158	17.3946	42.8575	31.2393	20.4932	28.3172	15.0282	49.3086
Kole_1055	Kole_1055	13.4928	26.1716	17.7168	15.3637	0	0	0	2.97759	10.9306	9.07883	23.0854	16.7848	23.3112	23.5612	51.1988	pseudo	0	0	pfam01527	0	Kole_1055	-0.353949	11.2066	11.2122	19.8322	16.5403	8.27013	10.0047	5.74677	20.048
Kole_1056	Kole_1056	40.0961	117.601	27.7396	70.6933	8.7839	20.7318	2.74209	3.85336	42.4366	45.6909	88.2427	66.3715	93.8543	80.3412	249.593	hypothetical protein	0	0	0	0	Kole_1056	9.24328	35.0032	36.2031	78.8487	49.2164	31.9871	44.0638	23.6807	80.1129
Kole_1057	Kole_1057	37.7922	91.2978	28.2703	33.8002	1.43583	6.7777	0	3.63928	35.0692	54.3721	56.4311	56.4157	81.5173	72.5067	286.135	hypothetical protein	0	0	0	0	Kole_1057	14.8779	21.6485	26.2681	64.545	31.0353	17.571	44.7206	23.2701	68.9665
Kole_1058	Kole_1058	54.2957	103.584	70.6681	68.0885	31.3498	21.1406	21.2042	39.0205	58.1653	58.9829	81.1324	85.1513	108.823	79.396	279.528	hypothetical protein	0	0	0	0	Kole_1058	17.1802	29.8102	34.4065	78.94	69.3783	47.8118	58.5741	44.3432	96.9872
Kole_1059	Kole_1059	123.049	109.496	111.045	121.334	34.4599	56.307	53.7871	28.5544	81.1858	56.3353	187.742	81.6647	97.8938	122.466	143.475	hypothetical protein	0	0	0	0	Kole_1059	-31.6487	43.11	53.48	116.273	116.19	80.7866	68.7605	54.9656	89.7793
Kole_1060	Kole_1060	91.4319	138.478	67.9766	133.489	41.8753	63.8305	31.8638	43.1186	73.0555	104.165	222.867	95.8224	128.392	189.342	634.707	plasmid stabilization system	0	0	pfam05016	0	Kole_1060	-0.355346	21.1641	21.1671	114.955	100.733	76.793	88.6104	63.0508	112.107
Kole_1061	Kole_1061	72.2786	184.19	57.3799	169.257	114.577	140.129	14.7948	13.2004	58.7557	103.439	240.507	94.4095	177.695	232.221	546.393	Pyrrolo-quinoline quinone	COG1520	S	pfam01011 pfam13360	0	Kole_1061	1.93225	43.5589	43.6018	128.234	113.318	120.336	81.0975	47.5476	136.052
Kole_1062	Kole_1062	61.022	154.591	68.8929	460.151	443.311	708.318	48.3619	12.082	54.7477	148.966	828.17	78.4825	163.231	1000.63	650.254	hypothetical protein	COG1075	R	pfam07819	0	Kole_1062	-62.6201	-22.1527	66.423	107.807	264.522	420.168	101.857	66.0394	120.857
Kole_1063	Kole_1063	47.0795	116.471	31.433	155.372	112.551	301.717	6.76677	1.05657	34.5843	98.5786	421.185	48.764	91.4484	664.355	428.983	hypothetical protein	0	0	0	0	Kole_1063	-22.6708	-1.38844	22.7133	81.7752	93.4025	150.268	66.5815	35.2466	70.1062
Kole_1064	Kole_1064	132.375	207.487	64.3763	221.072	47.4988	48.3598	0	3.54092	57.4105	95.0088	486.146	54.891	107.806	761.508	548.948	hypothetical protein	0	0	0	0	Kole_1064	-89.4258	53.4604	104.187	169.931	142.724	95.3266	76.2097	38.9901	81.3483
Kole_1065	Kole_1065	193.951	241.636	87.1084	99.2841	38.0563	58.6457	4.77654	17.6509	50.346	69.2817	101.512	78.3028	127.157	102.011	357.417	hypothetical protein	0	0	0	0	Kole_1065	-76.0038	126.342	147.441	217.794	93.1963	70.7737	59.8138	35.5138	102.73
Kole_1066	Kole_1066	82.0065	163.174	71.7863	79.4371	16.0902	11.3929	13.0596	13.7641	58.637	95.1264	110.337	82.618	184.474	133.404	513.209	short-chain dehydrogenase/reductase SDR	COG4221	R	pfam00106	0	Kole_1066	14.9062	51.1496	53.2774	122.59	75.6117	44.6766	76.8817	45.1468	133.546
Kole_1067	Kole_1067	84.8821	119.415	69.9835	68.4433	25.2649	27.5841	16.7397	21.5634	62.3674	67.5411	79.1583	75.7411	124.481	104.888	369.871	major facilitator superfamily MFS 1	0	0	pfam07690	0	Kole_1067	4.08136	39.745	39.954	102.148	69.2134	47.8189	64.9542	42.0529	100.111
Kole_1068	Kole_1068	236.373	272.783	176.439	185.275	55.5188	63.2585	31.077	30.3274	120.237	149.431	180.266	159.845	247.981	212.549	536.273	hypothetical protein	COG3323	S	0	0	Kole_1068	-36.0559	109.991	115.75	254.578	180.857	120.123	134.834	82.7681	203.913
Kole_1069	Kole_1069	83.7243	114.517	49.3401	58.4652	18.0538	25.0254	24.4223	17.977	42.3288	58.1347	78.8392	61.8003	106.384	83.5943	336.454	Sucrose-phosphate synthase	COG0438	M	pfam00534 pfam13579	TIGR02472	Kole_1069	-2.51837	46.2463	46.3148	99.1205	53.9027	37.7211	50.2318	35.7157	84.0921
Kole_1070	Kole_1070	67.7675	174.954	66.0059	71.7304	15.2909	21.9676	10.792	17.6932	47.4247	74.7559	90.6344	69.757	125.692	91.4308	411.949	PfkB domain protein	COG0524	G	pfam00294	0	Kole_1070	-15.722	53.8431	56.0916	121.361	68.8681	43.7487	61.0903	37.6665	97.7246
Kole_1071	Kole_1071	54.5076	102.36	41.9401	53.606	9.43114	19.4056	8.83241	10.1134	36.0008	49.0576	69.2023	47.292	77.9767	56.1217	210.104	binding-protein-dependent transport systems inner membrane component	COG0395	G	pfam00528	0	Kole_1071	-9.55523	31.1831	32.6142	78.4338	47.773	31.0957	42.5292	26.001	62.6344
Kole_1072	Kole_1072	73.5505	158.658	64.6728	78.8672	11.0272	10.8443	5.59386	7.42414	63.0577	88.6821	133.459	83.085	161.072	128.599	447.885	binding-protein-dependent transport systems inner membrane component	COG1175	G	pfam00528	0	Kole_1072	11.9664	43.1927	44.8196	116.104	71.77	41.3529	75.8699	41.1894	122.078
Kole_1073	Kole_1073	173.921	210.616	117.476	163.14	113.939	158.415	139.514	58.5051	107.004	154.284	316.269	175.643	220.352	181.342	451.551	extracellular solute-binding protein family 1	COG1653	G	pfam13416	0	Kole_1073	25.6117	65.2588	70.1047	192.269	140.308	138.242	130.644	114.827	197.997
Kole_1074	Kole_1074	60.4675	110.89	40.4205	53.5796	17.6128	16.8689	31.077	9.70475	46.0167	51.1912	111.608	73.8533	109.323	90.7791	310.056	DeoR family transcriptional regulator	COG1349	K G	pfam00455 pfam08220	0	Kole_1074	17.8046	41.8607	45.4898	85.6788	47.0001	32.1205	48.6039	34.4974	91.5881
Kole_1075	Kole_1075	165.785	183.981	147.131	139.678	73.2559	84.5641	66.6818	37.7425	75.6459	88.6239	94.7369	84.6746	102.645	122.844	318.109	hypothetical protein	0	0	pfam12705	0	Kole_1075	-80.4039	69.9415	106.567	174.883	143.405	111.157	82.1349	67.1735	93.6597
Kole_1076	Kole_1076	133.363	151.807	126.881	112.14	69.8418	44.0664	47.7068	38.5594	69.7027	86.841	81.5325	72.5566	119.302	116.646	302.829	Nitrilase/cyanide hydratase and apolipoprotein N-acyltransferase	COG0388	R	pfam00795	0	Kole_1076	-50.6853	52.2821	72.8177	142.585	119.511	88.2324	78.2719	60.7025	95.9293
Kole_1077	Kole_1077	111.16	167.548	84.2911	118.996	62.5087	69.5472	42.029	44.7651	72.7015	78.8933	121.14	102.721	150.052	123.857	314.857	zinc finger SWIM domain protein	COG4715	S	pfam04434	0	Kole_1077	-5.21735	62.0377	62.2567	139.354	101.644	83.8358	75.7974	59.5972	126.386
Kole_1078	Kole_1078	104.98	141.993	79.9255	105.523	83.2081	77.365	57.9851	38.8782	71.0344	73.7231	94.6252	78.4316	114.892	99.9366	320.808	Radical SAM domain protein	COG1533	L	pfam04055	0	Kole_1078	-21.417	43.324	48.3287	123.487	92.7241	86.5053	72.3787	60.4052	96.662
Kole_1079	Kole_1079	81.4409	138.777	69.2923	128.961	93.837	95.0963	0	77.6007	103.589	117.382	133.481	144.156	154.292	198.225	571.852	pseudo	0	0	0	0	Kole_1079	47.4391	10.1549	48.5138	110.109	99.1266	96.7966	110.486	74.643	149.224
Kole_1080	Kole_1080	63.6741	92.6306	55.7386	65.7227	26.8022	34.265	17.4808	25.7783	47.6866	66.7631	85.8222	90.3934	135.071	101.132	282.939	hypothetical protein	COG4287	R	pfam10142	0	Kole_1080	38.6181	35.6122	52.5318	78.1524	60.7306	45.6321	57.2249	39.4272	112.732
Kole_1081	Kole_1081	55.466	95.422	60.7527	91.7843	43.0992	48.5703	51.9993	63.8463	91.8996	113.877	140.203	143.026	206.423	166.038	325.272	4Fe-4S ferredoxin iron-sulfur binding domain protein	COG2768	R	pfam04015 pfam12838	0	Kole_1081	99.6735	6.20923	99.8667	75.444	76.2685	61.0516	102.888	80.4055	174.724
Kole_1082	Kole_1082	60.2855	104.224	67.1125	87.7463	13.6927	8.618	16.6704	26.0293	89.1825	126.454	180.505	166.292	214.346	164.282	299.821	flavin reductase domain protein FMN-binding	COG1853	R	pfam01613	0	Kole_1082	113.761	12.2472	114.419	82.2549	77.4294	44.2924	107.818	64.5842	190.319
Kole_1083	Kole_1083	113.57	160.371	69.5483	110.725	53.7269	44.4724	87.8346	78.7376	122.902	116.003	159.703	104.823	155.229	154.482	393.059	heavy metal translocating P-type ATPase	COG2217	P	pfam00122 pfam00403 pfam00702	TIGR01525 TIGR01511 TIGR01494 TIGR00003	Kole_1083	8.25777	12.4637	14.9511	136.97	90.1366	69.6181	119.453	101.37	130.026
Kole_1084	Kole_1084	172.081	198.879	92.8918	174.39	41.9512	49.5067	24.3211	39.8739	144.052	111.157	242.899	127.103	123.876	196.392	333.858	Heavy metal transport/detoxification protein	COG2608	P	pfam00403	0	Kole_1084	-36.778	35.1694	50.8872	185.48	133.641	89.6848	127.604	79.8509	125.489
Kole_1085	Kole_1085	125.745	168.934	102.856	184.493	96.9185	76.2491	78.6636	100.99	217.93	126.498	218.67	134.628	150.767	230.633	284.622	hypothetical protein	COG1937	S	pfam02583	0	Kole_1085	-2.81326	-32.6831	32.8039	147.34	143.674	115.129	172.214	131.02	142.698
Kole_1086	Kole_1086	97.7689	153.083	134.563	171.415	114.456	75.5229	44.9507	58.4885	88.7465	129.352	134.024	124.188	136.352	183.361	304.519	GCN5-related N-acetyltransferase	COG1670	J	pfam00583	0	Kole_1086	-12.9319	15.2414	19.9884	125.426	152.989	123.989	109.049	80.3843	130.27
Kole_1087	Kole_1087	195.727	284.386	207.371	218.098	258.072	327.704	116.369	135.796	149.784	228.601	231.697	196.089	286.163	272.956	576.05	4Fe-4S ferredoxin iron-sulfur binding domain protein	COG0437	C	pfam12838	0	Kole_1087	-4.98244	50.7541	50.998	240.056	212.734	252.811	189.193	157.637	241.126
Kole_1088	Kole_1088	179.015	249.634	204.808	215.124	187.035	198.689	101.49	92.4018	123.719	167.137	166.553	152.079	205.41	189.98	558.081	Aldehyde ferredoxin oxidoreductase	COG2414	C	pfam01314 pfam02730	0	Kole_1088	-51.41	58.3883	77.7957	214.324	209.966	201.414	145.428	121.187	178.745
Kole_1089	Kole_1089	251.865	241.776	524.566	380.435	238.982	199.282	94.4418	86.7756	147.477	100.991	285.453	161.454	157.381	207.082	296.34	hypothetical protein	0	0	0	0	Kole_1089	-217.343	116.52	246.607	246.82	452.501	335.816	124.234	107.421	159.418
Kole_1090	Kole_1090	105.372	127.119	60.7432	110.619	56.389	54.9258	65.3828	47.6415	84.3221	52.9166	51.6674	52.7524	71.0437	89.4363	232.164	hypothetical protein	0	0	0	0	Kole_1090	-46.4932	28.0379	54.2931	116.246	85.6811	70.6692	68.6194	62.5658	61.898
Kole_1091	Kole_1091	136.908	201.582	116.032	147.956	83.224	76.7287	84.4356	62.6231	106.373	106.023	144.272	117.863	179.192	163.933	414.078	hypothetical protein	0	0	0	0	Kole_1091	-16.9256	58.3335	60.7393	169.245	131.994	105.985	106.198	89.8636	148.528
Kole_1092	Kole_1092	172.126	220.581	125.111	168.532	106.251	98.2766	72.8367	92.3468	142.782	120.95	172.82	174.696	172.136	181.524	391.102	hypothetical protein	0	0	0	0	Kole_1092	-1.29155	60.3841	60.3979	196.354	146.821	124.543	131.866	107.229	173.416
Kole_1093	Kole_1093	219.771	292.228	162.349	220.126	197.409	198.222	191.85	176.77	189.721	187.69	245.858	235.431	274.893	243.545	371.563	hypothetical protein	COG3864	S	pfam09967 pfam13203	0	Kole_1093	23.9677	69.8627	73.8596	256	191.238	194.527	188.705	186.508	255.162
Kole_1094	Kole_1094	265.494	323.048	197.092	270.774	164.61	180.589	217.282	148.338	231.862	225.595	235.052	292.209	297.316	275.798	417.198	ATPase associated with various cellular activities AAA 3	COG0714	R	pfam07728	0	Kole_1094	30.4759	68.2838	74.7761	294.271	233.933	203.266	228.729	205.77	294.762
Kole_1095	Kole_1095	45.5404	96.3641	22.4693	44.6898	1.73021	2.04182	0	0.548176	31.1912	54.1539	51.0005	44.4202	98.23	71.8806	307.704	hypothetical protein	0	0	pfam09847	0	Kole_1095	9.04925	27.7054	29.1458	70.9523	33.5795	17.7328	42.6726	21.4733	71.3251
Kole_1096	Kole_1096	85.2847	172.251	58.71	113.139	9.51613	20.4182	3.51079	29.6015	85.5243	131.708	135.293	96.1793	200.275	164.21	691.727	hypothetical protein	0	0	0	0	Kole_1096	25.2087	21.7753	33.3113	128.768	85.9244	50.4458	108.616	62.5861	148.227
Kole_1097	Kole_1097	88.7747	144.392	60.7117	92.2399	36.7143	28.8844	23.5256	11.0199	47.1959	68.6937	79.9	79.3751	113.966	105.192	376.93	hypothetical protein	0	0	pfam14076	0	Kole_1097	-9.62756	53.1762	54.0408	116.584	76.4758	54.6376	57.9448	37.6088	96.6705
Kole_1098	Kole_1098	206.925	259.328	286.312	234.456	194.452	226.569	116.539	296.342	154.591	196.247	129.321	156.425	223.862	220.679	417.272	hypothetical protein	0	0	pfam09822 pfam14258	0	Kole_1098	-80.926	47.3918	93.7817	233.126	260.384	235.447	175.419	190.929	190.144
Kole_1099	Kole_1099	1025.63	1040.1	1226.01	1343.52	1585	1810.83	453.404	694.728	473.4	776.904	828.056	955.043	786.773	1365.6	545.672	hypothetical protein	0	0	0	0	Kole_1099	-291.609	375.555	475.476	1032.86	1284.77	1491.34	625.152	599.609	870.908
Kole_1100	Kole_1100	738.358	822.06	925.491	1030.18	1135.7	1237.12	518.204	560.762	491.931	798.447	757.492	987.543	742.992	1240.06	641.689	peptidase C1A papain	COG4870	O	pfam00112	0	Kole_1100	24.5897	171.415	173.17	780.209	977.836	1082.12	645.189	592.336	865.268
Kole_1101	Kole_1101	90.9982	131.849	83.9761	92.1314	54.9831	69.8422	34.8648	30.8482	61.9504	81.4429	88.3982	70.3243	116.491	102.767	293.898	hypothetical protein	COG0392	S	pfam03706	TIGR00374	Kole_1101	-18.0912	34.4409	38.9033	111.424	88.0537	75.2332	71.6967	52.2766	93.4079
Kole_1102	Kole_1102	1376.65	2002.18	1011.14	1027.97	1013.01	1034.78	1365.78	688.18	589.859	836.713	432.204	712.193	566.733	624.792	475.115	Extracellular ligand-binding receptor	COG0683	E	pfam13458	0	Kole_1102	-854.569	637.1	1065.92	1689.41	1019.55	1021.72	713.286	870.134	639.463
Kole_1103	Kole_1103	418.275	516.89	380.208	419.65	299.399	269.876	302.395	380.707	343.535	524.757	170.392	237.086	250.133	288.504	449.465	inner-membrane translocator	COG0559	E	pfam02653	0	Kole_1103	-218.488	-71.1771	229.79	467.582	399.929	342.283	434.146	387.848	243.609
Kole_1104	Kole_1104	349.927	441.266	324.321	366.486	472.178	404.834	379.471	480.263	276.5	419.891	133.865	206.675	222.169	251.893	368.246	inner-membrane translocator	COG4177	E	pfam02653	0	Kole_1104	-180.662	-35.2476	184.068	395.597	345.403	391.955	348.196	389.031	214.422
Kole_1105	Kole_1105	276.698	375.968	282.119	307.099	534.621	341.596	335.632	481.477	255.933	315.295	107.32	169.467	207.174	217.652	386.964	ABC transporter	COG0411	E	pfam00005 pfam12399	0	Kole_1105	-147.82	-19.4891	149.099	326.333	294.609	366.359	285.614	347.084	188.32
Kole_1106	Kole_1106	375.67	468.664	356.525	360.723	377.486	283.482	348.166	263.659	245.796	313.939	120.121	180.803	196.248	231.673	329.877	ABC transporter	COG0410	E	pfam00005	0	Kole_1106	-237.237	56.5168	243.876	422.167	358.624	344.554	279.868	292.89	188.526
Kole_1107	Kole_1107	218.478	293.141	221.912	260.04	224.87	227.968	134.743	201.303	167.337	176.408	91.1341	128.367	164.294	182.421	319.851	pyrroline-5-carboxylate reductase	COG0345	E	pfam03807 pfam14748	TIGR00112	Kole_1107	-123.868	43.7762	131.376	255.809	240.976	233.697	171.873	169.948	146.331
Kole_1108	Kole_1108	225.902	240.414	220.205	200.655	128.541	218.608	68.8134	108.832	144.836	177.753	207.81	157.036	198.385	209.023	303.942	glycosyl transferase family 2	COG1215	M	pfam13641	0	Kole_1108	-59.988	56.8523	82.6483	233.158	210.43	192.002	161.294	125.059	177.711
Kole_1109	Kole_1109	244.954	275.795	228.51	200.603	151.287	242.675	44.3416	115.569	153.799	185.12	230.886	166.245	239.514	247.735	525.819	glycosyl transferase family 2	COG1215	M	pfam00535	0	Kole_1109	-57.1903	77.4001	96.2367	260.374	214.556	205.769	169.459	124.707	202.879
Kole_1110	Kole_1110	102.301	144.215	92.2429	93.1893	52.566	83.6299	33.1839	45.5219	79.9317	80.3451	145.86	109.007	152.598	126.972	325.78	hypothetical protein	0	0	pfam03706	TIGR00374	Kole_1110	13.6527	50.6007	52.4102	123.258	92.7161	80.407	80.1384	59.7456	130.803
Kole_1111	Kole_1111	82.7728	92.2717	53.3017	87.7506	15.9046	32.8458	8.06807	9.44814	48.9427	67.6024	106.622	70.569	115.61	93.2738	367.539	phospholipid/glycerol acyltransferase	COG0204	I	pfam01553	0	Kole_1111	8.94539	31.2422	32.4976	87.5223	70.5262	47.4507	58.2725	33.5153	93.0893
Kole_1112	Kole_1112	226.378	338.777	311.028	738.142	737.233	318.757	440.728	202.476	232.782	160.191	426.225	201.418	230.234	247.205	249.938	diguanylate cyclase	COG2199	T	pfam00990	TIGR00254	Kole_1112	-189.191	41.6117	193.713	282.578	524.585	526.29	196.487	259.045	215.826
Kole_1113	Kole_1113	651.262	721.966	898.019	1458.72	977.786	640.595	1174.43	976.691	1810.26	2204.29	2382.84	1840.47	927.164	2174.43	749.904	5'-Nucleotidase domain protein	COG0737	F	pfam00149 pfam01476 pfam02872	0	Kole_1113	723.523	-1246.66	1441.4	686.614	1178.37	993.78	2007.28	1541.42	1383.82
Kole_1114	Kole_1114	146.674	163.701	49.2519	42.9462	0	8.29271	13.162	25.1753	69.4703	64.8549	95.9328	55.028	136.759	102.508	359.927	ABC transporter permease	COG4587	R	pfam06182	0	Kole_1114	-24.6384	73.1175	77.1571	155.188	46.099	25.1227	67.1626	43.1656	95.8935
Kole_1115	Kole_1115	172.297	224.901	71.2319	91.874	7.18469	12.561	35.6366	47.0437	83.253	123.696	135.304	88.3959	169.409	146.383	554.98	hypothetical protein	COG3694	R	pfam06182	0	Kole_1115	-32.6213	72.0547	79.0951	198.599	81.5529	45.7129	103.475	72.4074	128.902
Kole_1116	Kole_1116	143.366	191.925	58.1905	78.2742	6.40122	16.1154	20.7821	43.401	83.1361	111.06	147.804	84.0282	179.593	143.972	576.63	ABC transporter	COG4586	R	pfam00005	0	Kole_1116	-5.80917	59.1522	59.4368	167.645	68.2323	39.7453	97.0979	64.5947	131.811
Kole_1117	Kole_1117	59.6129	116.817	44.6849	59.4788	14.2467	19.8302	59.2989	655.765	548.786	707.046	158.525	179.251	391.028	401.646	537.445	carbon starvation protein CstA	COG1966	T	pfam02554 pfam13722	0	Kole_1117	218.169	-542.675	584.888	88.2148	52.0819	34.5602	627.916	492.724	285.139
Kole_1118	Kole_1118	56.1817	99.6222	41.8396	64.1631	48.1855	53.0728	42.665	24.9815	52.9859	64.3212	141.675	55.5465	97.0642	101.661	293.757	two component transcriptional regulator, LytTR family	COG3279	K T	pfam00072 pfam04397	0	Kole_1118	2.92531	17.5499	17.7921	77.9019	53.0014	51.8153	58.6535	46.2384	76.3053
Kole_1119	Kole_1119	95.7664	168.963	68.8283	117.094	43.198	70.2944	52.4424	39.7722	76.7227	102.293	196.35	85.5578	157.721	145.19	383.46	signal transduction histidine kinase, LytS	COG3275	T	pfam02518 pfam06580 pfam07694	0	Kole_1119	-5.25524	36.8955	37.2679	132.365	92.9609	74.8536	89.5076	67.8075	121.639
Kole_1120	Kole_1120	186.138	285.988	128.637	174.021	40.9425	43.4846	24.9231	27.2406	159.523	170.862	320.987	150.814	292.249	285.2	709.425	hypothetical protein	0	0	0	0	Kole_1120	0.9669	66.1859	66.193	236.063	151.329	96.7712	165.192	95.637	221.532
Kole_1121	Kole_1121	182.707	221.83	138.987	168.529	122.132	133.915	191.232	102.983	222.579	172.793	399.611	362.826	320.695	3336.01	344.419	Peroxiredoxin	COG0450	O	pfam00578 pfam10417	0	Kole_1121	185.244	64.6207	196.192	202.268	153.758	140.891	197.686	172.397	341.76
Kole_1122	Kole_1122	200.213	341.117	175.937	236.602	134.071	141.061	39.3318	132.038	207.284	221.58	324.699	294.981	346.349	276.528	676.733	PadR family transcriptional regulator	COG1695	K	pfam03551	0	Kole_1122	73.9741	76.7549	106.6	270.665	206.269	171.918	214.432	150.058	320.665
Kole_1123	Kole_1123	181.586	251.555	254.059	252.636	171.302	149.623	168.19	127.513	194.593	227.404	198.703	346.65	324.384	186.525	431.97	FAD-dependent pyridine nucleotide-disulfide oxidoreductase	COG0446	R	pfam00070 pfam02852 pfam07992	0	Kole_1123	110.388	55.118	123.384	216.57	253.347	206.905	210.998	179.425	335.517
Kole_1124	Kole_1124	84.1048	133.748	106.374	94.6406	43.9364	33.5496	44.5761	35.6195	54.1067	68.9084	67.4527	148.572	147.443	72.8924	280.004	Radical SAM domain protein	COG0731	C	pfam04055 pfam13353	0	Kole_1124	42.2145	69.9037	81.6614	108.926	100.508	69.6253	61.5075	50.8027	148.008
Kole_1125	Kole_1125	105.131	131.949	115.487	104.217	38.7674	6.7777	17.4808	27.2946	70.9733	108.189	111.98	182.71	159.077	113.388	412.55	4Fe-4S ferredoxin iron-sulfur binding domain protein	COG1143	C	pfam12838	0	Kole_1125	62.7051	54.1533	82.8524	118.54	109.852	66.3124	89.5814	55.9845	170.894
Kole_1126	Kole_1126	137.849	186.184	145.84	159.468	84.8244	77.8567	64.5445	54.8692	83.5837	139.302	91.1579	204.359	199.684	93.6694	369.558	Dinitrogenase iron-molybdenum cofactor biosynthesis protein	COG1433	S	pfam02579	0	Kole_1126	46.0151	70.14	83.8869	162.016	152.654	116.997	111.443	85.5748	202.021
Kole_1127	Kole_1127	110.301	158.102	128.503	107.496	83.0428	41.3329	68.777	56.916	61.7612	68.761	90.891	223.225	186.829	92.8653	272.808	Dinitrogenase iron-molybdenum cofactor biosynthesis protein	COG1433	S	pfam02579	0	Kole_1127	85.6767	109.464	139.006	134.202	117.999	90.0936	65.2611	64.0538	205.027
Kole_1128	Kole_1128	105.131	184.928	93.5325	105.626	27.2808	28.8052	23.3077	33.6634	83.7763	111.241	113.744	229.189	249.696	122.13	472.603	Cobyrinic acid ac-diamide synthase	COG1149	C	pfam01656 pfam13237	0	Kole_1128	119.124	90.1931	149.416	145.029	99.5791	63.8111	97.5086	62.9971	239.443
Kole_1129	Kole_1129	114.68	195.316	90.2881	114.18	45.2971	29.3141	29.6494	48.6095	85.823	107.56	101.097	234.869	227.932	106.495	419.582	Cobyrinic acid ac-diamide synthase	COG1149	C	pfam00037 pfam01656	0	Kole_1129	107.674	94.5659	143.306	154.998	102.234	69.7699	96.6916	67.9105	231.401
Kole_1130	Kole_1130	101.196	159.211	134.844	109.083	46.9908	31.4239	9.53499	38.7087	156.673	128.012	149.093	1059.54	631.993	167.453	388.12	cytoplasmic protein	0	0	0	0	Kole_1130	855.396	300.133	906.523	130.203	121.963	80.5854	142.342	83.232	845.768
Kole_1131	Kole_1131	79.3636	145.943	73.0817	69.0088	96.9185	60.9993	17.4808	83.2486	65.9634	119.841	81.1196	204.828	259.985	113.388	369.402	hypothetical protein	0	0	0	0	Kole_1131	140.543	69.0028	156.569	112.653	71.0452	75.0021	92.902	71.6334	232.406
Kole_1132	Kole_1132	239.871	307.662	192.129	205.669	189.216	156.75	198.328	145.307	153.029	183.998	196.996	195.823	218.953	236.509	353.217	Inorganic diphosphatase	COG0221	C	pfam00719	0	Kole_1132	-44.221	86.9528	97.5515	273.767	198.899	185.941	168.513	170.165	207.388
Kole_1133	Kole_1133	93.5655	137.883	57.7436	55.0291	22.8524	33.1037	23.5531	16.779	55.5482	67.8396	101.724	60.0868	116.365	88.9892	254.98	metal dependent phosphohydrolase	COG3437	K T	pfam13487 pfam13492	0	Kole_1133	-12.4847	47.3165	48.9358	115.724	56.3863	42.1822	61.6939	40.93	88.226
Kole_1134	Kole_1134	68.8026	120.734	44.9191	46.5343	15.8676	19.6711	9.75673	8.22647	48.6541	71.9044	96.2609	56.0341	120.857	84.7263	311.295	PAS/PAC sensor protein	COG2206	T	pfam01966 pfam08447	TIGR00229 TIGR00277	Kole_1134	4.53349	33.1142	33.4231	94.7685	45.7267	31.748	60.2792	34.6354	88.4455
Kole_1135	Kole_1135	51.8293	79.9688	35.0586	64.3814	39.3828	7.74594	0	0	66.7984	49.458	68.5234	57.1484	48.8425	63.4709	333.933	hypothetical protein	0	0	0	0	Kole_1135	-4.7354	1.6393	5.01112	65.8991	49.72	36.6422	58.1282	29.0641	52.9955
Kole_1136	Kole_1136	135.269	225.208	31.7955	93.1004	9.42195	14.4133	8.497	4.97522	80.9698	108.817	55.7167	24.7736	96.6546	62.0516	485.873	Integrase catalytic region	0	0	pfam00665	0	Kole_1136	-85.5455	36.9562	93.1868	180.239	62.4479	37.1828	94.8936	50.8148	60.7141
Kole_1137	Kole_1137	181.587	227.844	131.375	112.542	16.1711	14.9942	28.1256	6.95327	69.4106	87.7046	123.66	69.8822	127.655	118.934	335.943	transposase mutator type	COG3328	L	pfam00872	0	Kole_1137	-90.3807	96.5274	132.235	204.716	121.958	68.7704	78.5576	48.0485	98.7683
Kole_1138	Kole_1138	125.932	148.306	62.993	63.9131	60.1482	68.0235	15.256	19.0566	72.871	63.915	221.62	85.6027	82.8843	122.518	294.641	hypothetical protein	0	0	0	0	Kole_1138	-22.6292	55.1179	59.5824	137.119	63.4531	63.7694	68.393	42.7746	84.2435
Kole_1139	Kole_1139	137.598	170.933	155.637	171.114	116.302	124.54	52.4424	38.8948	101.45	61.1687	194.423	137.033	124.65	185.124	273.645	conserved hypothetical cytosolic protein	0	0	0	0	Kole_1139	-32.4349	73.5302	80.3661	154.266	163.375	141.898	81.3094	63.489	130.841
Kole_1140	Kole_1140	114.944	170.664	67.4251	101.198	49.5232	75.9752	15.0733	24.32	72.4783	78.4585	142.429	63.5714	65.5133	139.231	338.543	hypothetical protein	0	0	0	0	Kole_1140	-59.5153	39.1653	71.246	142.804	84.3117	73.5304	75.4684	47.5825	64.5423
Kole_1141	Kole_1141	30.5392	97.8582	15.6121	49.4067	4.59466	10.041	16.5744	2.26444	15.042	26.6312	14.0033	8.66181	53.4655	36.9333	103.89	transposase mutator type	COG3328	L	pfam00872	0	Kole_1141	-30.4758	30.2212	42.9197	64.1987	32.5094	19.9136	20.8366	15.128	31.0636
Kole_1142	Kole_1142	186.27	241.641	225.669	313.976	250.353	321.41	113.731	129.041	157.419	182.167	321.249	240.246	244.752	242.222	388.08	peptidase M48 Ste24p	COG0501	O	pfam01435	0	Kole_1142	1.88418	54.2814	54.3141	213.956	269.823	277.852	169.793	145.589	242.499
Kole_1143	Kole_1143	409.472	397.632	486.059	540.084	569.688	532.122	285.644	298.266	384.588	411.368	610.086	531.803	518.302	499.046	551.205	LemA family protein	COG1704	S	pfam04011	0	Kole_1143	82.5614	54.0888	98.7015	403.552	513.072	531.988	397.978	344.967	525.053
Kole_1144	Kole_1144	122.911	133.823	150.9	161.079	156.685	174.738	95.0519	49.1303	83.6024	106.109	106.47	86.1863	145.128	123.512	346.882	HAD-superfamily hydrolase, subfamily IIA	COG0647	G	pfam13242 pfam13344	TIGR01457 TIGR01460	Kole_1144	-38.7946	29.9635	49.0187	128.367	155.99	160.85	94.8556	83.4734	115.657
Kole_1145	Kole_1145	179.801	183.7	135.615	180.01	164.226	179.396	67.1263	53.1543	88.4029	91.3071	219.114	147.707	164.111	209.454	183.542	hypothetical protein	0	0	0	0	Kole_1145	-18.6186	89.5844	91.4987	181.75	157.813	164.812	89.855	74.9977	155.909
Kole_1146	Kole_1146	73.294	85.3001	93.566	60.0893	24.2496	26.1067	25.8975	16.1746	42.5531	39.9469	49.6384	46.1583	80.1982	72.2211	124.256	hypothetical protein	COG1618	F	pfam03266	0	Kole_1146	-25.9073	38.1966	46.1538	79.297	76.8276	51.0029	41.25	31.143	63.1783
Kole_1147	Kole_1147	125.586	151.853	181.321	114.401	85.2031	76.8636	55.3239	67.6667	68.7069	93.941	107.901	84.7082	130.873	106.599	206.429	hypothetical protein	0	0	pfam03773	0	Kole_1147	-53.9557	54.645	76.7938	138.72	147.861	114.447	81.324	71.4096	107.791
Kole_1148	Kole_1148	82.9323	114.268	136.181	91.4364	50.1959	49.8337	33.9512	23.4765	57.4544	70.6575	83.1787	77.3752	111.331	84.7502	134.417	hypothetical protein	COG0701	R	pfam03773	0	Kole_1148	-24.0473	39.1741	45.9661	98.6	113.809	81.9119	64.0559	46.3849	94.353
Kole_1149	Kole_1149	94.577	120.483	70.2213	60.1367	37.1776	59.524	31.7632	60.7542	63.2162	86.4465	129.507	125.516	161.422	170.758	341.569	ABC transporter	COG1131	V	pfam00005	0	Kole_1149	53.2224	50.8241	73.5916	107.53	65.179	56.7649	74.8314	60.545	143.469
Kole_1150	Kole_1150	117.499	223.788	83.5703	73.938	15.3454	28.5934	22.9436	28.1476	93.309	132.012	203.35	158.309	258.204	219.545	432.61	ABC transporter	0	0	pfam12698	0	Kole_1150	65.2148	76.931	100.853	170.644	78.7541	50.3618	112.66	69.103	208.256
Kole_1151	Kole_1151	290.783	203.676	26.5149	16.5552	4.21958	13.2788	0	10.695	14.7229	11.4134	63.9168	13.1881	13.955	28.713	108.262	pseudo	0	0	pfam00565	0	Kole_1151	-140.695	167.086	218.433	247.229	21.5351	15.1421	13.0682	9.20784	13.5716
Kole_1152	Kole_1152	87.0732	90.8446	25.4072	43.2643	5.51359	15.182	0	8.73428	30.9945	35.1532	91.4183	48.0047	62.3013	61.2142	260.641	hypothetical protein	0	0	0	0	Kole_1152	-11.4507	46.9347	48.3114	88.9589	34.3357	22.3418	33.0739	18.7205	55.153
Kole_1153	Kole_1153	50.139	130.389	85.8385	81.2418	32.451	21.1537	15.0507	12.3377	73.3285	107.48	131.335	78.2415	147.185	135.481	480.986	hypothetical protein	0	0	0	0	Kole_1153	12.0332	5.76643	13.3436	90.2638	83.5402	55.1713	90.4044	52.0493	112.713
Kole_1154	Kole_1154	115.468	218.113	119.738	148.066	62.7331	30.6639	25.6092	55.0401	113.833	154.624	122.335	125.133	196.013	176.948	482.331	hydroxylamine reductase	COG1151	C	pfam03063	TIGR01703	Kole_1154	-6.48812	27.4594	28.2155	166.79	133.902	90.3001	134.228	87.2766	160.573
Kole_1155	Kole_1155	81.3563	119.657	42.9869	56.751	9.18931	14.4591	4.1436	6.14634	39.9801	62.1396	64.7912	49.0076	90.0471	83.0085	305.57	Hemerythrin HHE cation binding domain protein	COG2461	S	pfam01814 pfam04282 pfam13596	0	Kole_1155	-16.9472	39.3471	42.8416	100.507	49.8689	30.8466	51.0598	28.1024	69.5274
Kole_1156	Kole_1156	183.821	188.087	110.483	141.21	77.1902	126.517	18.6462	34.9371	77.6643	69.5963	94.0518	58.2621	101.81	183.314	277.112	Crp/Fnr family transcriptional regulator	COG0664	T	pfam00027 pfam04831 pfam13545	0	Kole_1156	-93.6915	79.5064	122.879	185.954	125.846	113.85	73.6303	50.211	80.0358
Kole_1157	Kole_1157	125.932	168.807	88.9776	86.0369	35.713	59.1508	30.512	25.0118	62.6691	83.1621	90.4179	69.2375	90.6547	130.933	327.012	Crp/Fnr family transcriptional regulator	COG0664	T	pfam00027 pfam13545	0	Kole_1157	-51.4859	53.7087	74.4004	147.37	87.5073	67.4696	72.9156	50.3387	79.9461
Kole_1158	Kole_1158	186.692	258.314	283.815	231.287	135.239	91.0514	26.3861	19.7757	83.1829	99.4903	124.574	84.7688	190.66	115.498	367.917	hypothetical protein	0	0	pfam03773	0	Kole_1158	-140.843	113.511	180.891	222.503	257.551	185.348	91.3366	57.2088	137.714
Kole_1159	Kole_1159	163.957	184.391	269.51	201.684	64.9327	44.3631	24.2709	17.3242	56.9719	74.9417	84.6466	59.1284	113.495	96.3867	360.644	Fe-S cluster domain protein	0	0	pfam03773 pfam04060	0	Kole_1159	-147.037	88.9122	171.829	174.174	235.597	145.122	65.9568	43.3771	86.3117
Kole_1160	Kole_1160	0	0	0	0	10.338	0	0	0	0	0	0	0	0	0	0	pseudo	0	0	0	0	Kole_1160	0	0	0	0	0	2.58449	0	0	0
Kole_1161	Kole_1161	539.918	539.166	727.669	697.574	658.762	549.111	706.184	426.97	409.316	551.221	406.01	295.52	401.318	531.786	470.376	PHP domain protein	COG0613	R	pfam02811	0	Kole_1161	-322.435	-19.0904	322.999	539.542	712.622	658.279	480.268	523.423	348.419
Kole_1162	Kole_1162	31.0976	43.8686	37.1209	30.9031	47.2593	27.8854	47.9474	18.7163	29.773	18.2614	19.3478	18.4633	29.3055	12.6942	26.9915	hypothetical protein	0	0	0	0	Kole_1162	-16.579	10.1316	19.4296	37.4831	34.012	35.7922	24.0172	28.6745	23.8844
Kole_1163	Kole_1163	646.702	555.135	128.452	107.14	70.2202	117.855	221.643	392.054	212.948	208.628	189.417	99.6323	158.262	499.065	488.941	ABC transporter	COG1131	V	pfam00005	0	Kole_1163	-281.879	240.949	370.827	600.918	117.796	105.917	210.788	258.818	128.947
Kole_1164	Kole_1164	457.227	406.715	95.3707	86.3919	30.6034	29.3619	136.312	230.339	197.936	188.053	153.403	94.9829	161.28	382.544	447.297	ABC transporter	COG0842	V	pfam01061	0	Kole_1164	-169.853	140.477	220.417	431.971	90.8813	60.432	192.994	188.16	128.132
Kole_1165	Kole_1165	206.562	196.049	106.515	108.608	71.426	77.4338	144.238	143.358	156.739	136.15	156.561	133.058	147.873	188.979	255.844	ABC transporter	COG0488	R	pfam00005 pfam12848	0	Kole_1165	-20.7607	36.5035	41.9942	201.306	107.562	90.9957	146.444	145.121	140.466
Kole_1166	Kole_1166	183.019	207.605	153.417	192.639	101.353	128.643	54.8418	87.3428	168.175	178.586	250.62	176.789	240.595	213.921	395.644	hypothetical protein	0	0	0	0	Kole_1166	16.9682	25.7463	30.835	195.312	173.028	144.013	173.38	122.236	208.692
Kole_1167	Kole_1167	1569.6	1607.7	1249.4	1339.97	921.921	455.684	614.941	218.955	427.693	479.362	337.427	87.2582	156.898	304.82	391.22	hypothetical protein	COG2165	N U	0	TIGR02532	Kole_1167	-1507.13	652.456	1642.3	1588.65	1294.68	991.743	453.528	435.238	122.078
Kole_1168	Kole_1168	23.2816	18.8162	8.4917	10.604	0	0	16.4525	7.70672	14.1455	18.7985	18.2571	14.481	26.8155	18.8753	96.8924	hypothetical protein	0	0	0	0	Kole_1168	4.06323	4.44025	6.01877	21.0489	9.54785	4.77392	16.472	14.2758	20.6483
Kole_1169	Kole_1169	90.1298	147.903	80.4694	96.1577	56.9783	70.5954	60.9232	42.3742	73.9412	102.57	102.805	129.335	182.421	136.857	410.714	peptidase S9 prolyl oligopeptidase active site domain protein	COG1506	E	pfam00326 pfam02897 pfam07676	0	Kole_1169	44.9841	46.2291	64.5035	119.016	88.3135	76.0502	88.2555	69.9521	155.878
Kole_1170	Kole_1170	77.9581	161.392	103.413	339.641	156.636	158.228	526.331	58.3609	167.603	197.798	408.356	184.074	230.004	328.061	415.316	LacI family transcriptional regulator	COG1609	K	pfam00356 pfam13377	0	Kole_1170	47.1257	-54.2044	71.8258	119.675	221.527	189.48	182.7	237.523	207.039
Kole_1171	Kole_1171	132.168	168.746	418.432	2041.73	2669.4	4004.15	3743.43	969.315	994.425	1601.35	1634.46	632.837	404.111	1525.35	387.745	extracellular solute-binding protein family 1	COG1653	G	pfam01547	0	Kole_1171	9.7094	-1283.27	1283.31	150.457	1230.08	2283.43	1297.89	1827.13	518.474
Kole_1172	Kole_1172	29.9142	62.4873	82.0112	248.842	304.987	417.74	259.25	177.152	169.371	263.039	231.442	116.853	99.5782	231.743	196.038	binding-protein-dependent transport systems inner membrane component	COG1175	G	pfam00528	0	Kole_1172	22.09	-182.743	184.073	46.2007	165.426	263.395	216.205	217.203	108.215
Kole_1173	Kole_1173	66.4408	104.623	85.3646	227.938	199.295	257.21	212.042	127.703	136.876	199.013	173.266	100.982	111.497	186.861	321.372	binding-protein-dependent transport systems inner membrane component	COG0395	G	pfam00528	0	Kole_1173	-7.08933	-98.385	98.6401	85.5322	156.651	192.452	167.945	168.909	106.24
Kole_1174	Kole_1174	58.2584	126.455	117.214	311.847	330.429	337.187	434.439	297.292	327.974	446.658	302.829	135.283	157.422	291.907	388.883	alpha amylase catalytic region	COG0366	G	pfam00128	0	Kole_1174	8.86416	-332.53	332.649	92.3569	214.53	274.169	387.316	376.591	146.352
Kole_1175	Kole_1175	171.664	208.677	141.683	125.003	80.654	80.6313	97.6514	78.2132	106.071	125.695	125.146	93.9083	154.001	135.332	391.537	Hyaluronidase	0	0	pfam07555	0	Kole_1175	-58.1876	54.5713	79.7736	190.171	133.343	106.993	115.883	101.908	123.955
Kole_1176	Kole_1176	131.929	222.943	141.151	175.716	100.247	88.1786	70.6295	45.877	108.497	107.601	157.608	103.507	170.757	136.879	491.068	ROK family protein	COG1940	K G	pfam00480	TIGR00744	Kole_1176	-50.9755	56.6818	76.232	177.436	158.433	126.323	108.049	83.1511	137.132
Kole_1177	Kole_1177	116.361	162.177	130.616	162.782	109.169	88.4896	120.827	56.5981	73.4248	91.8778	114.442	88.4394	136.531	116.85	351.574	hypothetical protein	0	0	pfam13552	0	Kole_1177	-43.6875	48.3364	65.1537	139.269	146.699	122.764	82.6513	85.682	112.485
Kole_1178	Kole_1178	68.2873	151.86	82.2584	134.249	85.0751	61.3675	96.2324	33.6103	80.0774	100.711	110.875	76.1566	133.228	107.647	363.639	hypothetical protein	COG1649	S	pfam02638 pfam06452	0	Kole_1178	-16.6959	13.1595	21.2585	110.074	108.254	90.7374	90.3943	77.6578	104.692
Kole_1179	Kole_1179	44.4905	73.5253	50.1621	92.8898	56.5242	46.81	33.201	32.0466	42.9624	68.6856	64.5506	44.498	99.6177	77.2458	307.146	binding-protein-dependent transport systems inner membrane component	COG0395	G	pfam00528	0	Kole_1179	0.0525815	3.63358	3.63396	59.0079	71.526	61.5965	55.824	44.2239	72.0578
Kole_1180	Kole_1180	43.3044	80.0079	40.6605	88.5913	40.442	34.6011	16.4123	23.7043	55.8559	74.8149	81.3352	59.3626	113.13	88.7145	337.761	binding-protein-dependent transport systems inner membrane component	COG1175	G	pfam00528	0	Kole_1180	18.0698	0.535516	18.0777	61.6562	64.6259	51.0737	65.3354	42.6968	86.2462
Kole_1181	Kole_1181	50.1904	99.2077	93.101	243.949	253.705	159.914	224.97	83.2288	131.08	154.384	139.851	90.5328	148.101	163.66	280.848	extracellular solute-binding protein family 1	COG1653	G	pfam01547	0	Kole_1181	-0.670499	-71.3175	71.3207	74.6991	168.525	187.667	142.732	148.416	119.317
Kole_1182	Kole_1182	50.377	113.709	50.0312	91.986	33.0438	28.9677	88.1224	17.9471	63.5042	75.516	100.88	58.5937	140.506	97.042	325.021	FAD dependent oxidoreductase	COG0644	C	pfam12831	0	Kole_1182	10.5939	15.7707	18.9986	82.0431	71.0086	51.0072	69.5101	61.2725	99.5498
Kole_1183	Kole_1183	35.456	75.9704	28.5109	60.8404	40.4904	22.3664	83.9079	21.2898	35.4032	47.9362	49.0245	45.7737	74.5527	72.5067	266.454	N-acylglucosamine-6-phosphate 2-epimerase	COG3010	G	pfam04131	0	Kole_1183	5.23925	13.7738	14.7366	55.7132	44.6756	38.052	41.6697	47.1343	60.1632
Kole_1184	Kole_1184	97.5532	138.875	126.568	106.161	133.229	128.299	224.542	104.258	99.3509	93.3969	104.914	95.5673	128.814	125.415	283.257	RpiR family transcriptional regulator	COG1737	K	pfam01380 pfam01418	0	Kole_1184	-15.6393	22.8741	27.7094	118.214	116.365	123.564	96.3739	130.387	112.19
Kole_1185	Kole_1185	177.911	225.371	202.008	191.571	158.942	130.874	183.121	151.498	144.128	145.995	156.61	138.926	171.877	162.089	393.645	sugar isomerase (SIS)	COG2222	M	pfam01380	0	Kole_1185	-59.2675	44.0168	73.8249	201.641	196.79	170.849	145.061	156.186	155.401
Kole_1186	Kole_1186	114.778	138.735	195.998	136.746	153.593	112.471	9.58947	58.3949	69.623	104.09	100.609	102.34	167.367	133.712	470.482	GCN5-related N-acetyltransferase	COG1670	J	pfam13302	0	Kole_1186	-28.649	50.3469	57.9273	126.756	166.372	149.702	86.8566	60.4244	134.853
Kole_1187	Kole_1187	65.5428	122.714	138.009	112.033	82.4923	57.8271	36.4817	54.2821	62.3224	95.423	76.6365	80.0393	137.575	114.388	358.7	major facilitator superfamily MFS 1	COG2814	G	pfam07690	0	Kole_1187	-14.9829	22.356	26.9124	94.1286	125.021	97.5904	78.8727	62.1273	108.807
Kole_1188	Kole_1188	80.7459	92.4322	217.552	126.61	94.736	76.1641	33.6754	67.4789	74.7963	78.0233	66.5283	66.6903	113.204	96.0909	151.172	hypothetical protein	0	0	0	0	Kole_1188	-55.6918	19.1648	58.8971	86.5891	172.081	128.765	76.4098	63.4935	89.9469
Kole_1189	Kole_1189	106.807	145.289	240.823	183.848	180.673	158.864	66.6558	93.669	73.7904	100.427	75.9446	67.7276	152.31	139.102	386.438	HAD-superfamily hydrolase, subfamily IA, variant 1	COG0546	R	pfam13419	TIGR01549 TIGR01509	Kole_1189	-83.8596	39.0107	92.4893	126.048	212.335	191.052	87.1088	83.6356	110.019
Kole_1190	Kole_1190	130.201	162.476	292.651	168.192	134.641	84.498	57.7809	44.5213	65.3984	83.4818	78.6909	73.9363	143.481	105.532	344.744	peptidase S9 prolyl oligopeptidase active site domain protein	COG1506	E	pfam00326 pfam07676	0	Kole_1190	-109.225	72.8874	131.311	146.338	230.421	169.995	74.4401	62.7956	108.709
Kole_1191	Kole_1191	122.483	178.882	255.221	201.489	155.571	160.296	44.8052	113.206	154.09	132.251	198.057	137.131	245.082	205.972	440.955	NUDIX hydrolase	0	0	pfam00293	0	Kole_1191	-20.689	28.7452	35.4164	150.682	228.355	193.144	143.171	111.088	191.106
Kole_1192	Kole_1192	101.183	189.214	225.102	227.626	113.309	81.7919	113.773	81.4212	166.203	125.934	186.031	128.305	250.467	203.741	294.783	GCN5-related N-acetyltransferase	COG0456	R	pfam00583	0	Kole_1192	-18.8855	16.9646	25.3862	145.199	226.364	161.957	146.069	121.833	189.386
Kole_1193	Kole_1193	137.734	150.853	318.052	346.655	234.052	245.298	211.448	210.671	281.195	252.464	230.577	208.266	320.016	247.621	313.931	ABC transporter	COG1131	V	pfam00005	0	Kole_1193	20.3478	-89.4681	91.7528	144.294	332.353	286.014	266.829	238.944	264.141
Kole_1194	Kole_1194	66.4454	85.675	120.118	142.97	107.99	82.0299	92.8312	113.935	148.079	116.346	121.743	113.298	148.664	134.127	136.489	pseudo	COG1668	C P	pfam12698	0	Kole_1194	27.6846	-40.9836	49.4579	76.0602	131.544	113.277	132.213	117.798	130.981
Kole_1195	Kole_1195	59.4672	121.916	81.6989	103.601	70.7608	58.3855	100.858	73.7091	80.4257	90.2973	109.235	61.1848	122.337	111.878	305.963	hypothetical protein	0	0	pfam11790	0	Kole_1195	-12.2751	2.57517	12.5423	90.6915	92.6501	78.6116	85.3615	86.3224	91.7611
Kole_1196	Kole_1196	97.6618	123.692	66.93	75.5018	44.9769	71.2979	38.14	29.3506	53.0917	64.5894	91.5172	60.2456	92.1348	100.496	240.186	cysteinyl-tRNA synthetase	COG2342	G	pfam03537	TIGR01370	Kole_1196	-24.9236	41.8678	48.7247	110.677	71.2159	64.6767	58.8406	46.2929	76.1902
Kole_1197	Kole_1197	92.1117	166.988	58.9782	58.7056	10.8821	18.7279	11.0405	10.3432	46.671	77.2657	90.2154	63.164	112.091	106.202	413.546	hypothetical protein	COG0697	E G R	pfam00892	0	Kole_1197	-23.5898	55.0936	59.9315	129.55	58.8419	36.8234	61.9683	36.3301	87.6277
Kole_1198	Kole_1198	110.588	123.058	28.5321	31.812	9.72986	13.3959	29.6146	4.62403	29.2341	40.4168	55.7672	23.8937	68.3795	40.945	195.78	hypothetical protein	0	0	0	0	Kole_1198	-42.2183	60.7777	74.0021	116.823	30.172	20.8675	34.8255	25.9724	46.1366
Kole_1199	Kole_1199	63.266	97.4166	28.3468	41.3797	12.5309	14.7877	27.9693	6.74921	24.5332	49.8731	48.7359	40.8431	83.2296	57.6688	226.376	LacI family transcriptional regulator	COG1609	K	pfam00356 pfam13377	0	Kole_1199	-5.44102	37.5545	37.9467	80.3413	34.8633	24.2613	37.2032	27.2812	62.0364
Kole_1200	Kole_1200	47.3853	108.581	37.4021	60.3575	19.8033	17.1643	24.5185	14.0372	50.0988	72.3713	75.5773	69.0876	135.797	100.496	385.171	Amylo-alpha-16-glucosidase	COG3408	G	pfam06202 pfam14742	0	Kole_1200	28.9898	24.5445	37.9848	77.9832	48.8798	33.6818	61.235	40.2565	102.442
Kole_1201	Kole_1201	63.6787	146.082	60.6736	85.0025	28.6597	28.5871	22.8462	11.6745	70.2375	93.9345	89.2561	108.312	193.234	128.12	466.775	extracellular solute-binding protein family 1	COG1653	G	pfam01547	0	Kole_1201	49.8757	39.7567	63.7823	104.88	72.8381	50.7308	82.086	49.6732	150.773
Kole_1202	Kole_1202	37.8999	84.1215	28.7233	35.1036	10.6303	14.6356	8.62806	5.05196	35.0305	45.8003	67.4561	65.2624	105.47	72.1459	266.018	binding-protein-dependent transport systems inner membrane component	COG1175	G	pfam00528	0	Kole_1202	32.7571	31.2691	45.2855	61.0107	31.9135	22.2732	40.4154	23.6277	85.3661
Kole_1203	Kole_1203	48.1363	135.839	51.7936	62.5761	7.68363	6.04498	2.83473	7.08185	54.9733	76.9247	104.95	86.7028	193.28	105.57	514.332	binding-protein-dependent transport systems inner membrane component	COG0395	G	pfam00528	0	Kole_1203	48.994	44.9695	66.5031	91.9876	57.1849	32.0246	65.949	35.4536	139.991
Kole_1204	Kole_1204	51.4227	126.57	46.1515	51.7467	10.0858	12.5127	11.0198	14.7483	50.2304	58.9085	83.8525	80.1925	137.914	83.6356	308.811	Glycogen debranching protein-like protein	COG3408	G	0	0	Kole_1204	28.6393	44.5307	52.9452	88.9962	48.9491	30.1242	54.5695	33.7268	109.053
Kole_1205	Kole_1205	109.575	178.427	78.862	91.6323	42.3037	59.9072	30.0437	56.6276	93.8936	86.4324	109.759	84.7613	143.405	139.577	439.733	hypothetical protein	COG1906	S	pfam04165	TIGR00529	Kole_1205	-16.5587	45.5001	48.4195	144.001	85.2472	68.1763	90.163	66.7493	114.083
Kole_1206	Kole_1206	73.294	117.288	88.754	72.6079	37.6507	60.7483	62.154	47.715	61.8504	68.5508	91.9617	85.1935	132.257	111.988	277.22	metal dependent phosphohydrolase	COG3481	R	pfam01966	TIGR00277	Kole_1206	10.36	39.2696	40.6132	95.2908	80.6809	64.9402	65.2006	60.0676	108.725
Kole_1207	Kole_1207	117.552	166.499	68.1078	108.623	40.645	73.6858	28.6865	63.8274	76.0474	104.476	121.544	108.886	150.006	155.061	531.666	hypothetical protein	0	0	0	0	Kole_1207	5.91483	47.3963	47.764	142.026	88.3654	72.7654	90.2619	68.2594	129.446
Kole_1208	Kole_1208	101.221	152.217	56.2502	75.3706	40.4013	65.4399	24.1115	27.1064	50.214	60.609	99.7273	98.1528	159.159	134.055	348.729	hypothetical protein	0	0	pfam03682	0	Kole_1208	20.5621	77.8168	80.4876	126.719	65.8104	59.3655	55.4115	40.5102	128.656
Kole_1209	Kole_1209	87.9528	113.48	64.6178	63.3084	72.2017	82.6234	26.6374	63.4275	66.7984	119.841	117.565	104.772	170.949	146.923	496.574	pseudo	0	0	0	0	Kole_1209	48.3829	20.0761	52.3827	100.716	63.9631	70.6878	93.3195	69.176	137.86
Kole_1210	Kole_1210	91.859	173.778	55.5927	91.0378	43.2477	34.0244	19.2339	49.1772	68.4444	70.0501	87.5571	100.517	161.642	113.939	396.037	Nitrilase/cyanide hydratase and apolipoprotein N-acyltransferase	COG0388	R	pfam00795	0	Kole_1210	14.8844	66.2484	67.8999	132.818	73.3153	55.9757	69.2473	51.7264	131.079
Kole_1211	Kole_1211	85.2586	129.72	45.1906	57.1798	26.9686	23.7889	29.8487	63.6946	56.7126	78.6306	88.996	89.3976	151.354	134.05	483.409	hypothetical protein	COG0388	R	0	0	Kole_1211	31.062	46.7683	56.1438	107.489	51.1852	38.282	67.6716	57.2216	120.376
Kole_1212	Kole_1212	85.6623	178.375	51.3276	74.4857	22.4947	21.8393	23.3077	66.1136	68.8395	79.8937	97.1868	89.7523	166.464	117.074	439.044	major facilitator superfamily MFS 1	COG2814	G	pfam07690	0	Kole_1212	13.8418	58.5546	60.1684	132.019	62.9066	42.5368	74.3666	59.5387	128.108
Kole_1213	Kole_1213	222.902	446.068	152.291	178.287	63.6183	26.8129	221.296	184.284	206.121	126.425	332.075	261.733	314.345	316.541	400.879	hypothetical protein	COG3462	S	pfam09851	0	Kole_1213	11.1107	167.971	168.338	334.485	165.289	105.252	166.273	184.531	288.039
Kole_1214	Kole_1214	135.181	129.752	50.0173	89.4992	23.2968	4.58211	47.2721	57.2034	64.3523	51.7621	141.872	98.8178	115.571	99.0802	215.961	hypothetical protein	COG3462	S	pfam09851	0	Kole_1214	3.30284	70.9016	70.9785	132.467	69.7582	41.8489	58.0572	55.1475	107.194
Kole_1215	Kole_1215	39.411	81.3242	24.2229	33.2273	15.7698	12.4066	0	8.88232	28.5308	29.1138	59.5395	39.8996	80.1624	66.519	237.099	hypothetical protein	0	0	0	0	Kole_1215	6.91719	33.5398	34.2457	60.3676	28.7251	21.4067	28.8223	16.6317	60.031
Kole_1216	Kole_1216	10.307	35.986	7.21795	14.0834	0	0	0	0	15.0296	18.309	17.6347	25.0024	35.6143	27.7685	157.45	pseudo	0	0	0	0	Kole_1216	11.3828	9.11725	14.584	23.1465	10.6507	5.32534	16.6693	8.33466	30.3084
Kole_1217	Kole_1217	36.7517	86.3664	29.6967	36.6974	0	11.6189	0	5.61489	34.3535	42.2296	84.6466	72.5345	87.9165	48.6611	207.627	hypothetical protein	0	0	0	0	Kole_1217	29.6164	32.324	43.8403	61.559	33.197	19.5032	38.2915	20.5495	80.2255
Kole_1218	Kole_1218	76.9587	130.083	82.9582	89.2326	48.2439	83.8627	39.157	31.4434	65.0171	80.0713	105.15	77.1357	121.057	99.5554	338.155	glycosyl transferase group 1	0	0	0	0	Kole_1218	-6.58262	30.5338	31.2353	103.521	86.0954	76.0744	72.5442	53.9222	99.0964
Kole_1219	Kole_1219	76.3848	143.68	62.8199	88.4006	44.3056	71.501	23.0516	17.6365	62.9814	89.3317	107.204	94.092	161.556	122.466	454.383	ABC transporter	COG3839	G	pfam00005 pfam08402	0	Kole_1219	23.5552	40.6427	46.9752	110.033	75.6102	66.7568	76.1566	48.2503	127.824
Kole_1220	Kole_1220	71.4868	146.145	46.8835	81.8648	36.0406	91.7788	5.77348	9.01474	42.6529	60.47	74.5511	68.3906	124.421	82.3715	366.513	binding-protein-dependent transport systems inner membrane component	COG0395	G	pfam00528	0	Kole_1220	-3.39204	54.0743	54.1806	108.816	64.3741	64.1419	51.5615	29.4778	96.406
Kole_1221	Kole_1221	70.2421	131.662	44.6379	72.907	30.3435	60.5135	2.86375	2.68288	40.763	59.9885	82.0465	70.2615	125.635	90.7295	436.264	binding-protein-dependent transport systems inner membrane component	COG1175	G	pfam00528	0	Kole_1221	6.58967	51.1332	51.5561	100.952	58.7725	52.1005	50.3757	26.5745	97.9481
Kole_1222	Kole_1222	153.454	230.501	114.556	246.582	190.342	283.755	39.5596	26.658	75.7822	101.899	275.364	171.805	182.402	138.177	1437.7	extracellular solute-binding protein family 1	COG1653	G	pfam13416	0	Kole_1222	-11.8865	98.6623	99.3758	191.977	180.569	208.809	88.8407	60.9747	177.104
Kole_1223	Kole_1223	113.463	160.895	40.4551	71.6484	23.5235	43.3448	12.5611	12.5523	42.239	50.4718	74.7627	61.913	120.449	91.5641	304.384	LacI family transcriptional regulator	COG1609	K	pfam00356 pfam13377	0	Kole_1223	-20.9001	78.7476	81.4739	137.179	56.0517	44.7429	46.3554	29.456	91.181
Kole_1224	Kole_1224	319.55	341.768	108.624	103.063	77.1111	115.999	17.1942	33.8274	43.6927	46.1681	77.3614	68.4808	108.828	90.4374	269.83	hypothetical protein	0	0	0	0	Kole_1224	-165.277	219.308	274.613	330.659	105.844	101.199	44.9304	35.2206	88.6544
Kole_1225	Kole_1225	992.88	743.434	482.856	436.683	672.563	757.233	202.536	277.087	228.497	293.862	224.751	84.8889	93.0066	451.957	258.937	hypothetical protein	0	0	0	0	Kole_1225	-650.401	358.651	742.733	868.157	459.769	587.334	261.179	250.496	88.9478
Kole_1226	Kole_1226	1529.97	1345.46	670.989	663.428	608.525	431.251	455.314	334.137	344.659	400.914	250.221	161.972	218.214	411.577	489.157	amidohydrolase	COG1228	Q	pfam13147	0	Kole_1226	-999.769	672.83	1205.09	1437.71	667.208	593.548	372.786	383.756	190.093
[truncated: 946 more rows]

## Sheet: S5
Table S5. K. olearia temperature-responsive genes.
[truncated: 584 more rows]

## Sheet: S6
Table S6. Composition of total lipid fractions of K. olearia grown at 40°C and 65°C.
[truncated: 14 more rows]

[truncated: 3 more sheets: S7, S8, S9]
